# Supplementary material for: Brain-specific functional relationship networks inform autism spectrum disorder gene prediction
Source: Transl Psychiatry. 2018 Mar 6;8:56. doi: 10.1038/s41398-018-0098-6 (PMC5838237; doi:10.1038/s41398-018-0098-6)
Supplement: Supplementary file 3 — Supplemental Table 2 [file 41398_2018_98_MOESM3_ESM.xlsx]

## Sheet: gene clusters
Gene	Cluster	ClusterCount
ALX4	1	30
CDX2	1	30
DLX1	1	30
DLX2	1	30
DLX5	1	30
DLX6	1	30
HOXA1	1	30
HOXA10	1	30
HOXA5	1	30
HOXA9	1	30
HOXB8	1	30
HOXC4	1	30
HOXD10	1	30
HOXD4	1	30
HOXD9	1	30
ISL1	1	30
MEF2C	1	30
MEIS1	1	30
MSX1	1	30
NFIB	1	30
PBX1	1	30
PBX3	1	30
PKNOX1	1	30
POU2F1	1	30
SOX11	1	30
SOX2	1	30
SOX4	1	30
SOX5	1	30
SP1	1	30
TCF21	1	30
ACTA1	2	29
ACTL6B	2	29
AMPH	2	29
BIN1	2	29
CSF1	2	29
DNM1	2	29
DNM1L	2	29
DNM2	2	29
DNM3	2	29
FIG4	2	29
INPP5F	2	29
INPPL1	2	29
ITSN1	2	29
MYH10	2	29
MYH11	2	29
MYH6	2	29
MYH9	2	29
MYO5A	2	29
MYO6	2	29
MYO7A	2	29
OCRL	2	29
PARK2	2	29
RAN	2	29
RANBP2	2	29
SH3GL2	2	29
SH3GL3	2	29
SIAH1	2	29
SYNJ1	2	29
UBE2I	2	29
LINGO1	3	2
RTN4R	3	2
APBA1	4	34
APBA2	4	34
APBB2	4	34
APLP1	4	34
APP	4	34
BDNF	4	34
CHL1	4	34
CNTN1	4	34
CNTN2	4	34
CNTN6	4	34
CPE	4	34
DAB1	4	34
DCC	4	34
DSCAM	4	34
L1CAM	4	34
LRP1	4	34
LRP8	4	34
LSAMP	4	34
MAPK8IP1	4	34
MAPK8IP2	4	34
MAPK8IP3	4	34
NCAM1	4	34
NCAM2	4	34
NEO1	4	34
NGF	4	34
NGFR	4	34
NRCAM	4	34
NTF3	4	34
NTRK2	4	34
NTRK3	4	34
PLG	4	34
PRNP	4	34
PTK2	4	34
UCHL1	4	34
AHR	5	66
APC	5	66
AR	5	66
ARID4A	5	66
ARID4B	5	66
ARNT2	5	66
ASPH	5	66
ATXN1	5	66
BUB1B	5	66
CCND1	5	66
CEBPA	5	66
EP300	5	66
ESR2	5	66
ESRRA	5	66
ESRRG	5	66
FMR1	5	66
FXR1	5	66
FXR2	5	66
HDAC3	5	66
HIF1A	5	66
IL6	5	66
LASP1	5	66
MYC	5	66
MYD88	5	66
NCOA1	5	66
NCOA2	5	66
NCOA3	5	66
NCOA6	5	66
NCOR1	5	66
NOS2	5	66
NR1D1	5	66
NR1D2	5	66
NR1H2	5	66
NR1H3	5	66
NR2C2	5	66
NR2E1	5	66
NR2F1	5	66
NR2F2	5	66
NR2F6	5	66
NR3C1	5	66
NR3C2	5	66
NR4A1	5	66
NR4A2	5	66
NR4A3	5	66
NR5A1	5	66
NR5A2	5	66
PAXIP1	5	66
PGR	5	66
PLA2G4A	5	66
PLAU	5	66
PPARD	5	66
PPARG	5	66
PTGS2	5	66
RANBP9	5	66
RARA	5	66
RARB	5	66
RARG	5	66
RB1	5	66
RORA	5	66
RORB	5	66
RXRB	5	66
SIM2	5	66
THRA	5	66
THRB	5	66
TP53BP1	5	66
VDR	5	66
AIRE	6	89
ARID1A	6	89
ATF2	6	89
ATRX	6	89
BAZ1B	6	89
BCLAF1	6	89
BRCA1	6	89
BRD2	6	89
BRD4	6	89
BRD7	6	89
BTAF1	6	89
CABIN1	6	89
CDKN1A	6	89
CHD2	6	89
CHD4	6	89
CHD7	6	89
CHD8	6	89
CITED2	6	89
CREB1	6	89
CREBBP	6	89
CTCF	6	89
DDX17	6	89
DDX5	6	89
DICER1	6	89
EIF4A2	6	89
EP400	6	89
ERCC6	6	89
ESR1	6	89
EWSR1	6	89
EZH2	6	89
FOXG1	6	89
FOXO1	6	89
FOXO3	6	89
FOXO4	6	89
FOXP1	6	89
FOXP2	6	89
GATA3	6	89
GATA4	6	89
HDAC2	6	89
HDAC4	6	89
HDAC5	6	89
HLTF	6	89
HNRNPM	6	89
IRF5	6	89
JARID2	6	89
KDM5A	6	89
KDM6A	6	89
KDM6B	6	89
MECP2	6	89
MED1	6	89
MED23	6	89
MEF2D	6	89
MITF	6	89
MTF2	6	89
NIPBL	6	89
NONO	6	89
PBRM1	6	89
PDS5A	6	89
RAD54L2	6	89
RNF111	6	89
SFPQ	6	89
SHPRH	6	89
SIRT1	6	89
SKI	6	89
SMAD1	6	89
SMAD2	6	89
SMAD3	6	89
SMAD4	6	89
SMARCA1	6	89
SMARCA2	6	89
SMARCA4	6	89
SMARCA5	6	89
SMARCAD1	6	89
SMARCC1	6	89
SMC1A	6	89
SMC3	6	89
SP3	6	89
SPTBN1	6	89
STAT1	6	89
STAT3	6	89
SUZ12	6	89
TIAL1	6	89
TP73	6	89
TRIM24	6	89
TRIM28	6	89
TRIM33	6	89
YY1	6	89
ZEB2	6	89
ZFP42	6	89
ABI1	7	228
ABL1	7	228
ABL2	7	228
ACVR1	7	228
ACVR1B	7	228
ACVR2A	7	228
ACVRL1	7	228
AKAP13	7	228
AKAP6	7	228
AKT1	7	228
AKT2	7	228
AKT3	7	228
APAF1	7	228
APBB1	7	228
APPL1	7	228
ARHGEF12	7	228
ATR	7	228
BCL3	7	228
BCR	7	228
BLK	7	228
BLNK	7	228
BMP2	7	228
BMP4	7	228
BMP7	7	228
BMPER	7	228
BMPR1A	7	228
BMPR1B	7	228
BMPR2	7	228
BRAF	7	228
BRSK1	7	228
BRSK2	7	228
BUB3	7	228
CABLES2	7	228
CADM1	7	228
CAMK4	7	228
CASK	7	228
CBL	7	228
CBLB	7	228
CBLC	7	228
CCND2	7	228
CCNG1	7	228
CDC42	7	228
CDK16	7	228
CDK2	7	228
CDK5	7	228
CDK5R1	7	228
CDK5R2	7	228
CHUK	7	228
CNR1	7	228
CRK	7	228
CRKL	7	228
CSF1R	7	228
CSK	7	228
CSNK2A1	7	228
DCLK1	7	228
DDC	7	228
DLG5	7	228
DOCK3	7	228
DYRK1A	7	228
EGFR	7	228
EPHB1	7	228
EPHB6	7	228
EPM2A	7	228
EPOR	7	228
ERBB2	7	228
EVL	7	228
FBXW7	7	228
FGFR2	7	228
FLT1	7	228
FUS	7	228
FYN	7	228
GAB1	7	228
GAD1	7	228
GAD2	7	228
GHR	7	228
GNA12	7	228
GNAO1	7	228
GNAQ	7	228
GNAZ	7	228
GNB1	7	228
GNG2	7	228
GRB10	7	228
GRB2	7	228
GSK3A	7	228
GSK3B	7	228
HIPK2	7	228
IGF1R	7	228
IGF2BP1	7	228
IKBKAP	7	228
IKBKE	7	228
INHBA	7	228
INPP5D	7	228
INSR	7	228
IRS1	7	228
IRS2	7	228
ITGB1	7	228
JAK2	7	228
KHDRBS1	7	228
KIT	7	228
LATS1	7	228
LCK	7	228
LIMK1	7	228
LIN7C	7	228
LRRK2	7	228
LYST	7	228
MAP2K1	7	228
MAP2K4	7	228
MAP2K5	7	228
MAP3K1	7	228
MAP3K7	7	228
MAP3K8	7	228
MAP4K1	7	228
MAP4K3	7	228
MAPK1	7	228
MAPK14	7	228
MAPK6	7	228
MAPK8	7	228
MAPK9	7	228
MAPT	7	228
MARK2	7	228
MCF2L	7	228
MET	7	228
MIB1	7	228
MPP5	7	228
MYCBP2	7	228
MYLK	7	228
NBEA	7	228
NBN	7	228
NCK1	7	228
NEK1	7	228
NFASC	7	228
NPY	7	228
NPY1R	7	228
NTRK1	7	228
NUAK1	7	228
PDGFRB	7	228
PDPK1	7	228
PHIP	7	228
PI4KA	7	228
PIK3C2A	7	228
PIK3C3	7	228
PIK3CA	7	228
PIK3CB	7	228
PIK3CD	7	228
PIK3CG	7	228
PIK3R1	7	228
PIK3R3	7	228
PLCG1	7	228
PLCG2	7	228
PLK1	7	228
PLK2	7	228
PPFIA2	7	228
PPM1B	7	228
PPP1CB	7	228
PPP1R12A	7	228
PPP1R13B	7	228
PRKAA2	7	228
PRKACA	7	228
PRKACB	7	228
PRKAR1A	7	228
PRKAR1B	7	228
PRKAR2B	7	228
PRKCA	7	228
PRKCB	7	228
PRKCD	7	228
PRKCE	7	228
PRKCI	7	228
PRKCQ	7	228
PRKCZ	7	228
PRKDC	7	228
PRKG1	7	228
PTEN	7	228
PTK2B	7	228
PTPN11	7	228
PTPN3	7	228
PTPN4	7	228
PTPRA	7	228
PTPRE	7	228
PTPRF	7	228
PTPRG	7	228
PTPRJ	7	228
PTPRN	7	228
PTPRN2	7	228
PTPRO	7	228
PTPRR	7	228
PTPRS	7	228
PTPRT	7	228
PTPRZ1	7	228
PXN	7	228
RAB6B	7	228
RAF1	7	228
RASA1	7	228
RCAN1	7	228
RFWD2	7	228
RGS4	7	228
RHOA	7	228
RND3	7	228
ROCK1	7	228
ROCK2	7	228
RPS6KB1	7	228
RRAS	7	228
SH3KBP1	7	228
SHB	7	228
SHC1	7	228
SMG1	7	228
SOS1	7	228
SPRED1	7	228
SRC	7	228
STAT5A	7	228
STK11	7	228
STK3	7	228
STK4	7	228
STRAP	7	228
TBK1	7	228
TEK	7	228
TIE1	7	228
TLR4	7	228
TNIK	7	228
TRAF6	7	228
TRIB2	7	228
TRIM2	7	228
UHMK1	7	228
ULK2	7	228
VIM	7	228
WASL	7	228
WNK1	7	228
ZAP70	7	228
ZDHHC17	7	228
ABR	8	82
BAIAP2	8	82
BSN	8	82
CACNA1A	8	82
CACNA1B	8	82
CACNA1C	8	82
CACNA1D	8	82
CACNB1	8	82
CACNB2	8	82
CACNB3	8	82
CACNB4	8	82
CACNG2	8	82
CAMK2A	8	82
CAMK2D	8	82
CFL1	8	82
CHGA	8	82
CIT	8	82
DAPK1	8	82
DLG1	8	82
DLG2	8	82
DLG3	8	82
DLG4	8	82
DLGAP3	8	82
DNAJC5	8	82
ERBB4	8	82
GABBR1	8	82
GABBR2	8	82
GNAI1	8	82
GNAI2	8	82
GNAL	8	82
GRIA1	8	82
GRIA2	8	82
GRIA3	8	82
GRIA4	8	82
GRID1	8	82
GRID2	8	82
GRIK1	8	82
GRIK2	8	82
GRIK4	8	82
GRIK5	8	82
GRIN1	8	82
GRIN2A	8	82
GRIN2B	8	82
GRIN2C	8	82
GRIN2D	8	82
GRM1	8	82
GRM4	8	82
GRM5	8	82
GRM7	8	82
HTT	8	82
KALRN	8	82
LGI1	8	82
LRFN2	8	82
MAPK3	8	82
NAPB	8	82
NCDN	8	82
NCKAP1	8	82
PACSIN1	8	82
PACSIN2	8	82
PACSIN3	8	82
PFKM	8	82
PLCB1	8	82
PLCB4	8	82
PLCL1	8	82
PPP3CB	8	82
PRKCG	8	82
SEPT5	8	82
SHANK1	8	82
SHANK2	8	82
SIRT2	8	82
SLC12A5	8	82
SLC1A1	8	82
SLC1A2	8	82
SLC1A3	8	82
SNAP25	8	82
SNCA	8	82
SSTR4	8	82
STX1A	8	82
STX1B	8	82
UNC5A	8	82
VAMP2	8	82
WASF1	8	82
CHRNA4	9	18
CHRNA7	9	18
CHRNB2	9	18
GABRA1	9	18
GABRA2	9	18
GABRA3	9	18
GABRA4	9	18
GABRA5	9	18
GABRA6	9	18
GABRB2	9	18
GABRB3	9	18
GABRD	9	18
GABRG2	9	18
GLRA1	9	18
GLRB	9	18
GPHN	9	18
HTR3A	9	18
PPP3CA	9	18
GNB5	10	3
RGS11	10	3
RGS7	10	3
SLC6A1	11	6
SLC6A11	11	6
SLC6A3	11	6
SLC6A4	11	6
SLC6A8	11	6
SLC6A9	11	6
BIRC6	12	12
CASP3	12	12
CASP7	12	12
CASP9	12	12
CHN2	12	12
CSNK1A1	12	12
DIABLO	12	12
HCCS	12	12
PAK3	12	12
RAC1	12	12
TGFBR1	12	12
XIAP	12	12
PCLO	13	9
RAB3A	13	9
RAB3B	13	9
RAB3C	13	9
RAB3D	13	9
RAB8A	13	9
RIMS2	13	9
RPH3A	13	9
RPH3AL	13	9
ATF7	14	44
ATOH1	14	44
BACH1	14	44
BACH2	14	44
CDH1	14	44
CDH11	14	44
CDH2	14	44
CDH8	14	44
CELSR3	14	44
CTNNB1	14	44
CTNND1	14	44
CTNND2	14	44
DCHS1	14	44
EYA1	14	44
FAT1	14	44
FAT4	14	44
GJA1	14	44
ID2	14	44
ID3	14	44
ID4	14	44
JUN	14	44
JUNB	14	44
MAFG	14	44
MAFK	14	44
NEUROD1	14	44
NFE2	14	44
NFE2L2	14	44
NFE2L3	14	44
NKX2-2	14	44
OLIG1	14	44
OLIG2	14	44
PATZ1	14	44
PCDH10	14	44
PTPN12	14	44
RET	14	44
RIF1	14	44
SIX1	14	44
TAL1	14	44
TCF12	14	44
TCF4	14	44
USP14	14	44
USP22	14	44
USP7	14	44
USP9X	14	44
ATP11C	15	21
ATP13A2	15	21
ATP1A1	15	21
ATP1A2	15	21
ATP1A3	15	21
ATP1B1	15	21
ATP1B2	15	21
ATP2A2	15	21
ATP2B1	15	21
ATP2B2	15	21
ATP2B4	15	21
ATP2C1	15	21
ATP8A1	15	21
ATP8A2	15	21
FKBP1B	15	21
ITPR1	15	21
ITPR2	15	21
ITPR3	15	21
RYR1	15	21
RYR2	15	21
RYR3	15	21
PLXNA1	16	15
PLXNA2	16	15
PLXNA3	16	15
PLXNA4	16	15
PLXNC1	16	15
PLXND1	16	15
SEMA3A	16	15
SEMA3C	16	15
SEMA3E	16	15
SEMA4A	16	15
SEMA4G	16	15
SEMA5A	16	15
SEMA5B	16	15
SEMA6A	16	15
SEMA7A	16	15
PCNA	17	5
POLH	17	5
POLI	17	5
POLK	17	5
REV1	17	5
CHN1	18	21
EFNA1	18	21
EFNA2	18	21
EFNA3	18	21
EFNA4	18	21
EFNB1	18	21
EFNB2	18	21
EFNB3	18	21
EPHA2	18	21
EPHA3	18	21
EPHA4	18	21
EPHA5	18	21
EPHA7	18	21
EPHB2	18	21
EPHB3	18	21
GRIP1	18	21
MLLT4	18	21
NGEF	18	21
RIN1	18	21
SRPK2	18	21
VAV2	18	21
HOMER2	19	2
HOMER3	19	2
BAG4	20	3
HSPA1B	20	3
NHLRC1	20	3
ELAVL1	21	2
TIA1	21	2
GLRX	22	5
MAP2K6	22	5
MAP2K7	22	5
MAP3K5	22	5
PPP3R1	22	5
GFRA1	23	2
GFRA2	23	2
ZIC1	24	2
ZIC2	24	2
ACHE	25	14
AGRN	25	14
CNTNAP1	25	14
CNTNAP2	25	14
HSPG2	25	14
LAMA1	25	14
LAMA2	25	14
LAMA4	25	14
LAMA5	25	14
NLGN1	25	14
NLGN2	25	14
NLGN3	25	14
NRXN1	25	14
NRXN2	25	14
DYNC1H1	26	4
MAP1B	26	4
MDN1	26	4
PAFAH1B1	26	4
CD1D	27	2
MAGEL2	27	2
HCN1	28	2
HCN2	28	2
ADRBK1	29	15
G2E3	29	15
HECTD1	29	15
HERC1	29	15
HERC2	29	15
HUWE1	29	15
NEDD4	29	15
NEDD4L	29	15
SMURF2	29	15
TRIP12	29	15
UBE2B	29	15
UBE2L3	29	15
UBE3A	29	15
UBR5	29	15
WWP1	29	15
AES	30	19
APLP2	30	19
ATN1	30	19
DCTN1	30	19
HAP1	30	19
KIF1A	30	19
KIF1B	30	19
KIF2A	30	19
KIF3A	30	19
KIF3B	30	19
KIF5A	30	19
KIF5B	30	19
KIF5C	30	19
KIFAP3	30	19
SPTAN1	30	19
TUBA1A	30	19
TUBB3	30	19
TUBB6	30	19
YWHAQ	30	19
TUBGCP2	31	4
TUBGCP3	31	4
TUBGCP4	31	4
TUBGCP5	31	4
CACNA1H	32	22
FGF12	32	22
FGF13	32	22
FGF14	32	22
FGF9	32	22
KCNA1	32	22
KCNA2	32	22
KCNA4	32	22
KCNA6	32	22
KCNAB1	32	22
KCNAB2	32	22
KCNB1	32	22
KCNC1	32	22
KCNC2	32	22
KCNC3	32	22
KCND2	32	22
KCNIP1	32	22
KCNIP3	32	22
KCNMA1	32	22
KCNV1	32	22
MPZ	32	22
SCN8A	32	22
ACTN4	33	12
CADPS	33	12
CTNNA1	33	12
CTNNA2	33	12
DMD	33	12
DTNA	33	12
ELAVL3	33	12
ELAVL4	33	12
PDGFRA	33	12
SYNE1	33	12
UTRN	33	12
VCL	33	12
ALDH1A1	34	5
ALDH1A2	34	5
ALDH2	34	5
ALDH3A2	34	5
ALDH5A1	34	5
NFAT5	35	10
NFATC1	35	10
NFATC2	35	10
NFATC3	35	10
NFATC4	35	10
NFKB1	35	10
NFKB2	35	10
REL	35	10
RELA	35	10
RELB	35	10
ARNTL	36	5
CLOCK	36	5
PER1	36	5
PER2	36	5
PER3	36	5
BTG1	37	3
BTG2	37	3
CNOT7	37	3
CHAT	38	3
CPT1C	38	3
CRAT	38	3
RAPGEF2	39	3
RAPGEF6	39	3
RASGRP1	39	3
SEC23A	40	3
SEC23B	40	3
SEC24B	40	3
DMXL2	41	2
WDR7	41	2
PIP4K2B	42	2
PIP5K1C	42	2
ASAP1	43	2
GIT1	43	2
CCKBR	44	6
HRH3	44	6
HTR2C	44	6
HTR7	44	6
OPRL1	44	6
SSTR2	44	6
PCSK1	45	2
PCSK2	45	2
ACTR2	46	7
ACTR3	46	7
ACTR3B	46	7
ARPC2	46	7
ARPC4	46	7
ARPC5	46	7
DAAM1	46	7
ANKRD12	47	2
CDKN2A	47	2
CBX1	48	2
CBX5	48	2
LDB1	49	6
LDB2	49	6
LHX2	49	6
LMO3	49	6
LMO4	49	6
SSBP3	49	6
CCNC	50	3
CDK8	50	3
CDK9	50	3
NTN1	51	3
SLIT1	51	3
SLIT3	51	3
AP1G1	52	3
AP1M1	52	3
AP2B1	52	3
BCOR	53	8
CTBP2	53	8
KDM1A	53	8
KDM2B	53	8
NPHP3	53	8
OGT	53	8
RNF2	53	8
RYBP	53	8
ABCA3	54	3
ABCA5	54	3
ABCD2	54	3
POLD1	55	2
REV3L	55	2
CDC23	56	2
CDC27	56	2
ARSB	57	4
IDS	57	4
SGSH	57	4
SULF2	57	4
PPP2CA	58	7
PPP2CB	58	7
PPP2R1A	58	7
PPP2R2A	58	7
PPP2R2C	58	7
PPP2R5E	58	7
STRN3	58	7
PDE10A	59	2
PDE1B	59	2
UBE4B	60	2
VCP	60	2
CUL3	61	2
KLHL2	61	2
TERF2	62	2
TERF2IP	62	2
CUL1	63	2
FBXL20	63	2
EHMT1	64	3
EHMT2	64	3
JAK1	64	3
NCOR2	65	2
SPEN	65	2
PVRL1	66	2
PVRL3	66	2
PRKAB1	67	2
PRKAB2	67	2
RAP1B	68	3
RAPGEF4	68	3
RASGRF1	68	3
AXIN1	69	9
DKK1	69	9
EGF	69	9
LDLR	69	9
LRP2	69	9
LRP4	69	9
LRP5	69	9
LRP6	69	9
WNT5A	69	9
SALL2	70	2
SALL4	70	2
TSC1	71	2
TSC2	71	2
DOCK2	72	2
ELMO1	72	2
GTF2A1	73	3
TBP	73	3
TBPL1	73	3
PDE4B	74	2
PDE8A	74	2
PHC1	75	2
SCMH1	75	2
PUM1	76	2
PUM2	76	2
CCDC88A	77	4
YWHAB	77	4
YWHAE	77	4
YWHAG	77	4
DBP	78	3
HLF	78	3
TEF	78	3
FZD3	79	2
WNT1	79	2
DNMT1	80	4
DNMT3A	80	4
DNMT3B	80	4
DNMT3L	80	4
ARFGEF1	81	2
ARFGEF2	81	2
ARL6	82	3
BBS2	82	3
BBS7	82	3
DHX36	83	2
DHX9	83	2
ANK1	84	2
ANK3	84	2
PTBP2	85	2
QKI	85	2
RAB11A	86	2
RAB11FIP2	86	2
ARHGEF6	87	2
ARHGEF7	87	2
TUB	88	2
TULP1	88	2
CRMP1	89	3
DPYSL4	89	3
DPYSL5	89	3
KCNJ10	90	6
KCNJ11	90	6
KCNJ12	90	6
KCNJ16	90	6
KCNJ6	90	6
KCNJ9	90	6
AXIN2	91	2
LEF1	91	2
SV2A	92	2
SV2B	92	2
DDAH1	93	2
GATM	93	2
ROBO1	94	2
SLIT2	94	2
UPF2	95	2
UPF3B	95	2
EPN1	96	2
EPN2	96	2
RAB5A	97	2
RABEP1	97	2
CUL4B	98	2
PDS5B	98	2
MTOR	99	2
RICTOR	99	2
ADAM22	100	2
ADAM23	100	2
EMX2	101	2
NKX2-1	101	2
MMP14	102	3
MMP16	102	3
MMP17	102	3
POU3F1	103	3
POU3F2	103	3
POU3F3	103	3
GRM2	104	2
GRM3	104	2
SUMO1	105	2
UBE2K	105	2

## Sheet: cluster1
GO biological process complete	Homo sapiens - REFLIST (20972)	upload_1 (31)	upload_1 (expected)	upload_1 (over/under)	upload_1 (fold Enrichment)	upload_1 (P-value)
positive regulation of neural retina development (GO:0061075)	2	2	0	+	> 100	0.0358
cerebral cortex GABAergic interneuron fate commitment (GO:0021893)	2	2	0	+	> 100	0.0358
positive regulation of amacrine cell differentiation (GO:1902871)	2	2	0	+	> 100	0.0358
positive regulation of retina development in camera-type eye (GO:1902868)	2	2	0	+	> 100	0.0358
cardiac ventricle formation (GO:0003211)	10	3	0.01	+	> 100	0.0041
cardiac chamber formation (GO:0003207)	11	3	0.02	+	> 100	0.00545
cartilage morphogenesis (GO:0060536)	12	3	0.02	+	> 100	0.00707
peripheral nervous system neuron development (GO:0048935)	13	3	0.02	+	> 100	0.00897
peripheral nervous system neuron differentiation (GO:0048934)	13	3	0.02	+	> 100	0.00897
proximal/distal pattern formation (GO:0009954)	32	6	0.05	+	> 100	7.64e-08
atrial septum development (GO:0003283)	20	3	0.03	+	> 100	0.0325
hindlimb morphogenesis (GO:0035137)	36	4	0.05	+	75.17	0.00224
embryonic skeletal system morphogenesis (GO:0048704)	93	10	0.14	+	72.74	1.02e-12
forelimb morphogenesis (GO:0035136)	39	4	0.06	+	69.39	0.00307
embryonic skeletal system development (GO:0048706)	123	12	0.18	+	66	1.79e-15
palate development (GO:0060021)	91	7	0.13	+	52.04	5.9e-07
limb morphogenesis (GO:0035108)	146	10	0.22	+	46.34	8.81e-11
appendage morphogenesis (GO:0035107)	146	10	0.22	+	46.34	8.81e-11
embryonic limb morphogenesis (GO:0030326)	126	8	0.19	+	42.95	1.01e-07
embryonic appendage morphogenesis (GO:0035113)	126	8	0.19	+	42.95	1.01e-07
anterior/posterior pattern specification (GO:0009952)	198	12	0.29	+	41	5.09e-13
somatic stem cell population maintenance (GO:0035019)	66	4	0.1	+	41	0.0245
spinal cord development (GO:0021510)	101	6	0.15	+	40.19	7.04e-05
limb development (GO:0060173)	171	10	0.25	+	39.56	4.18e-10
appendage development (GO:0048736)	171	10	0.25	+	39.56	4.18e-10
neuron fate commitment (GO:0048663)	69	4	0.1	+	39.22	0.0292
skeletal system morphogenesis (GO:0048705)	212	12	0.31	+	38.29	1.14e-12
cardiac ventricle morphogenesis (GO:0003208)	71	4	0.1	+	38.11	0.0326
embryonic organ morphogenesis (GO:0048562)	284	15	0.42	+	35.73	1.96e-16
negative regulation of myeloid cell differentiation (GO:0045638)	77	4	0.11	+	35.14	0.0449
regionalization (GO:0003002)	313	16	0.46	+	34.58	1.25e-17
endocrine system development (GO:0035270)	122	6	0.18	+	33.27	0.000214
skeletal system development (GO:0001501)	466	20	0.69	+	29.04	4.89e-22
cardiac ventricle development (GO:0003231)	117	5	0.17	+	28.91	0.00691
central nervous system neuron differentiation (GO:0021953)	166	7	0.25	+	28.53	3.68e-05
pattern specification process (GO:0007389)	405	17	0.6	+	28.4	1.26e-17
embryonic organ development (GO:0048568)	418	17	0.62	+	27.51	2.13e-17
skeletal muscle tissue development (GO:0007519)	125	5	0.18	+	27.06	0.00954
cartilage development (GO:0051216)	151	6	0.22	+	26.88	0.000746
digestive tract development (GO:0048565)	126	5	0.19	+	26.85	0.00992
mesenchymal cell differentiation (GO:0048762)	132	5	0.2	+	25.63	0.0124
skeletal muscle organ development (GO:0060538)	132	5	0.2	+	25.63	0.0124
stem cell differentiation (GO:0048863)	136	5	0.2	+	24.87	0.0144
digestive system development (GO:0055123)	137	5	0.2	+	24.69	0.0149
mesenchyme development (GO:0060485)	194	7	0.29	+	24.41	0.000107
embryonic morphogenesis (GO:0048598)	555	19	0.82	+	23.16	9.47e-19
cardiac chamber development (GO:0003205)	154	5	0.23	+	21.96	0.0263
negative regulation of neuron differentiation (GO:0045665)	189	6	0.28	+	21.48	0.00276
cell fate commitment (GO:0045165)	226	7	0.33	+	20.95	0.0003
connective tissue development (GO:0061448)	199	6	0.29	+	20.4	0.00372
negative regulation of neurogenesis (GO:0050768)	241	7	0.36	+	19.65	0.000464
muscle organ development (GO:0007517)	281	8	0.42	+	19.26	5.29e-05
chordate embryonic development (GO:0043009)	569	16	0.84	+	19.02	1.49e-13
embryo development ending in birth or egg hatching (GO:0009792)	574	16	0.85	+	18.86	1.71e-13
transcription from RNA polymerase II promoter (GO:0006366)	791	22	1.17	+	18.82	5.94e-21
negative regulation of nervous system development (GO:0051961)	260	7	0.38	+	18.21	0.000774
animal organ morphogenesis (GO:0009887)	876	22	1.29	+	16.99	5.41e-20
negative regulation of cell development (GO:0010721)	279	7	0.41	+	16.97	0.00124
sensory organ morphogenesis (GO:0090596)	250	6	0.37	+	16.24	0.0139
regulation of epithelial cell proliferation (GO:0050678)	293	7	0.43	+	16.16	0.00173
tube morphogenesis (GO:0035239)	335	8	0.5	+	16.16	0.000205
embryo development (GO:0009790)	923	22	1.36	+	16.12	1.67e-19
striated muscle tissue development (GO:0014706)	272	6	0.4	+	14.92	0.0225
positive regulation of transcription from RNA polymerase II promoter (GO:0045944)	1064	23	1.57	+	14.62	7.5e-20
forebrain development (GO:0030900)	374	8	0.55	+	14.47	0.000475
muscle tissue development (GO:0060537)	285	6	0.42	+	14.24	0.0294
epithelial tube morphogenesis (GO:0060562)	298	6	0.44	+	13.62	0.0379
gland development (GO:0048732)	402	8	0.59	+	13.46	0.000823
muscle structure development (GO:0061061)	447	8	0.66	+	12.11	0.00184
tube development (GO:0035295)	561	10	0.83	+	12.06	4.22e-05
negative regulation of cell differentiation (GO:0045596)	628	11	0.93	+	11.85	7.16e-06
positive regulation of nucleic acid-templated transcription (GO:1903508)	1378	24	2.04	+	11.78	5.94e-19
positive regulation of transcription, DNA-templated (GO:0045893)	1378	24	2.04	+	11.78	5.94e-19
positive regulation of RNA biosynthetic process (GO:1902680)	1379	24	2.04	+	11.77	6.04e-19
anatomical structure formation involved in morphogenesis (GO:0048646)	824	14	1.22	+	11.49	2.5e-08
positive regulation of RNA metabolic process (GO:0051254)	1429	24	2.11	+	11.36	1.4e-18
sensory organ development (GO:0007423)	513	8	0.76	+	10.55	0.00519
negative regulation of developmental process (GO:0051093)	835	13	1.23	+	10.53	5.62e-07
tissue morphogenesis (GO:0048729)	514	8	0.76	+	10.53	0.00526
blood vessel development (GO:0001568)	459	7	0.68	+	10.32	0.0338
positive regulation of macromolecule biosynthetic process (GO:0010557)	1628	24	2.41	+	9.97	2.98e-17
central nervous system development (GO:0007417)	885	13	1.31	+	9.94	1.15e-06
vasculature development (GO:0001944)	481	7	0.71	+	9.85	0.0459
positive regulation of nucleobase-containing compound metabolic process (GO:0045935)	1684	24	2.49	+	9.64	6.58e-17
negative regulation of transcription from RNA polymerase II promoter (GO:0000122)	772	11	1.14	+	9.64	6.1e-05
regulation of neuron differentiation (GO:0045664)	564	8	0.83	+	9.6	0.0105
positive regulation of gene expression (GO:0010628)	1720	24	2.54	+	9.44	1.08e-16
epithelial cell differentiation (GO:0030855)	653	9	0.97	+	9.32	0.00252
circulatory system development (GO:0072359)	803	11	1.19	+	9.27	9.14e-05
positive regulation of cellular biosynthetic process (GO:0031328)	1761	24	2.6	+	9.22	1.87e-16
positive regulation of biosynthetic process (GO:0009891)	1791	24	2.65	+	9.07	2.78e-16
regulation of transcription from RNA polymerase II promoter (GO:0006357)	1908	25	2.82	+	8.86	3.4e-17
negative regulation of multicellular organismal process (GO:0051241)	1012	13	1.5	+	8.69	5.91e-06
anatomical structure morphogenesis (GO:0009653)	1952	25	2.89	+	8.66	5.93e-17
head development (GO:0060322)	720	9	1.06	+	8.46	0.0057
neuron differentiation (GO:0030182)	931	11	1.38	+	7.99	0.000414
brain development (GO:0007420)	684	8	1.01	+	7.91	0.0437
tissue development (GO:0009888)	1643	19	2.43	+	7.82	4.59e-10
regulation of neurogenesis (GO:0050767)	693	8	1.02	+	7.81	0.0481
epithelium development (GO:0060429)	1061	12	1.57	+	7.65	0.000136
transcription, DNA-templated (GO:0006351)	2586	29	3.82	+	7.59	1.33e-20
nucleic acid-templated transcription (GO:0097659)	2587	29	3.82	+	7.58	1.35e-20
RNA biosynthetic process (GO:0032774)	2597	29	3.84	+	7.55	1.51e-20
generation of neurons (GO:0048699)	1394	15	2.06	+	7.28	2e-06
negative regulation of transcription, DNA-templated (GO:0045892)	1117	12	1.65	+	7.27	0.00024
positive regulation of cell differentiation (GO:0045597)	865	9	1.28	+	7.04	0.0258
negative regulation of nucleic acid-templated transcription (GO:1903507)	1160	12	1.71	+	7	0.000364
negative regulation of RNA biosynthetic process (GO:1902679)	1162	12	1.72	+	6.99	0.000371
neurogenesis (GO:0022008)	1492	15	2.21	+	6.8	5.13e-06
negative regulation of RNA metabolic process (GO:0051253)	1205	12	1.78	+	6.74	0.000553
nucleobase-containing compound biosynthetic process (GO:0034654)	2944	29	4.35	+	6.66	5.51e-19
heterocycle biosynthetic process (GO:0018130)	3014	29	4.46	+	6.51	1.08e-18
aromatic compound biosynthetic process (GO:0019438)	3017	29	4.46	+	6.5	1.11e-18
regulation of multicellular organismal development (GO:2000026)	1738	16	2.57	+	6.23	3.75e-06
organic cyclic compound biosynthetic process (GO:1901362)	3152	29	4.66	+	6.22	3.9e-18
animal organ development (GO:0048513)	2961	27	4.38	+	6.17	1.65e-15
negative regulation of cellular macromolecule biosynthetic process (GO:2000113)	1318	12	1.95	+	6.16	0.00147
regulation of cell differentiation (GO:0045595)	1544	14	2.28	+	6.13	9.26e-05
negative regulation of nucleobase-containing compound metabolic process (GO:0045934)	1357	12	2.01	+	5.98	0.00201
negative regulation of macromolecule biosynthetic process (GO:0010558)	1389	12	2.05	+	5.84	0.00259
nervous system development (GO:0007399)	2205	19	3.26	+	5.83	8.8e-08
regulation of transcription, DNA-templated (GO:0006355)	3627	31	5.36	+	5.78	2.01e-20
positive regulation of nitrogen compound metabolic process (GO:0051173)	2814	24	4.16	+	5.77	9.87e-12
regulation of nucleic acid-templated transcription (GO:1903506)	3651	31	5.4	+	5.74	2.47e-20
regulation of RNA biosynthetic process (GO:2001141)	3659	31	5.41	+	5.73	2.64e-20
RNA metabolic process (GO:0016070)	3434	29	5.08	+	5.71	4.54e-17
cellular nitrogen compound biosynthetic process (GO:0044271)	3455	29	5.11	+	5.68	5.41e-17
positive regulation of macromolecule metabolic process (GO:0010604)	2892	24	4.27	+	5.61	1.85e-11
positive regulation of cellular metabolic process (GO:0031325)	2917	24	4.31	+	5.57	2.25e-11
regulation of RNA metabolic process (GO:0051252)	3777	31	5.58	+	5.55	7.08e-20
negative regulation of cellular biosynthetic process (GO:0031327)	1466	12	2.17	+	5.54	0.00462
negative regulation of biosynthetic process (GO:0009890)	1487	12	2.2	+	5.46	0.00538
cellular macromolecule biosynthetic process (GO:0034645)	3659	29	5.41	+	5.36	2.79e-16
gene expression (GO:0010467)	3722	29	5.5	+	5.27	4.55e-16
macromolecule biosynthetic process (GO:0009059)	3723	29	5.5	+	5.27	4.58e-16
regulation of cell proliferation (GO:0042127)	1558	12	2.3	+	5.21	0.00883
positive regulation of metabolic process (GO:0009893)	3129	24	4.63	+	5.19	1.12e-10
regulation of cellular macromolecule biosynthetic process (GO:2000112)	4063	31	6.01	+	5.16	6.8e-19
negative regulation of gene expression (GO:0010629)	1597	12	2.36	+	5.08	0.0115
cell development (GO:0048468)	1465	11	2.17	+	5.08	0.0372
regulation of nucleobase-containing compound metabolic process (GO:0019219)	4141	31	6.12	+	5.06	1.23e-18
regulation of macromolecule biosynthetic process (GO:0010556)	4169	31	6.16	+	5.03	1.51e-18
nucleic acid metabolic process (GO:0090304)	3956	29	5.85	+	4.96	2.6e-15
regulation of cellular biosynthetic process (GO:0031326)	4362	31	6.45	+	4.81	6.14e-18
regulation of developmental process (GO:0050793)	2284	16	3.38	+	4.74	0.000198
regulation of biosynthetic process (GO:0009889)	4432	31	6.55	+	4.73	1.01e-17
regulation of gene expression (GO:0010468)	4544	31	6.72	+	4.62	2.18e-17
system development (GO:0048731)	4156	28	6.14	+	4.56	4.19e-13
nucleobase-containing compound metabolic process (GO:0006139)	4512	29	6.67	+	4.35	1.1e-13
cell differentiation (GO:0030154)	3462	22	5.12	+	4.3	2.25e-07
regulation of multicellular organismal process (GO:0051239)	2685	17	3.97	+	4.28	0.000249
cellular biosynthetic process (GO:0044249)	4655	29	6.88	+	4.21	2.68e-13
cellular developmental process (GO:0048869)	3534	22	5.22	+	4.21	3.42e-07
heterocycle metabolic process (GO:0046483)	4685	29	6.93	+	4.19	3.22e-13
cellular aromatic compound metabolic process (GO:0006725)	4722	29	6.98	+	4.15	4.03e-13
organic substance biosynthetic process (GO:1901576)	4742	29	7.01	+	4.14	4.55e-13
multicellular organism development (GO:0007275)	4745	29	7.01	+	4.13	4.63e-13
biosynthetic process (GO:0009058)	4809	29	7.11	+	4.08	6.77e-13
organic cyclic compound metabolic process (GO:1901360)	4945	29	7.31	+	3.97	1.5e-12
anatomical structure development (GO:0048856)	5073	29	7.5	+	3.87	3.09e-12
cellular nitrogen compound metabolic process (GO:0034641)	5120	29	7.57	+	3.83	4.02e-12
single-organism developmental process (GO:0044767)	5350	29	7.91	+	3.67	1.4e-11
positive regulation of cellular process (GO:0048522)	4808	26	7.11	+	3.66	9.69e-09
developmental process (GO:0032502)	5436	29	8.04	+	3.61	2.2e-11
regulation of nitrogen compound metabolic process (GO:0051171)	5811	31	8.59	+	3.61	4.47e-14
single-multicellular organism process (GO:0044707)	5539	29	8.19	+	3.54	3.74e-11
regulation of primary metabolic process (GO:0080090)	5976	31	8.83	+	3.51	1.06e-13
regulation of macromolecule metabolic process (GO:0060255)	6010	31	8.88	+	3.49	1.27e-13
regulation of cellular metabolic process (GO:0031323)	6029	31	8.91	+	3.48	1.4e-13
positive regulation of biological process (GO:0048518)	5400	26	7.98	+	3.26	1.66e-07
regulation of metabolic process (GO:0019222)	6533	31	9.66	+	3.21	1.69e-12
negative regulation of cellular process (GO:0048523)	4291	19	6.34	+	3	0.00731
multicellular organismal process (GO:0032501)	6633	29	9.8	+	2.96	6.05e-09
cellular macromolecule metabolic process (GO:0044260)	6946	29	10.27	+	2.82	2.21e-08
negative regulation of biological process (GO:0048519)	4778	19	7.06	+	2.69	0.0405
macromolecule metabolic process (GO:0043170)	7685	29	11.36	+	2.55	3.74e-07
nitrogen compound metabolic process (GO:0006807)	8534	29	12.61	+	2.3	6.89e-06
cellular metabolic process (GO:0044237)	8936	29	13.21	+	2.2	2.46e-05
primary metabolic process (GO:0044238)	9069	29	13.41	+	2.16	3.7e-05
organic substance metabolic process (GO:0071704)	9416	29	13.92	+	2.08	0.000104
regulation of cellular process (GO:0050794)	10473	31	15.48	+	2	3.81e-06
metabolic process (GO:0008152)	9878	29	14.6	+	1.99	0.000386
regulation of biological process (GO:0050789)	11142	31	16.47	+	1.88	2.59e-05
biological regulation (GO:0065007)	11745	31	17.36	+	1.79	0.000133

## Sheet: cluster2
GO biological process complete	Homo sapiens - REFLIST (20972)	upload_1 (29)	upload_1 (expected)	upload_1 (over/under)	upload_1 (fold Enrichment)	upload_1 (P-value)
dynamin family protein polymerization involved in mitochondrial fission (GO:0003374)	9	4	0.01	+	> 100	6.78e-06
dynamin family protein polymerization involved in membrane fission (GO:0003373)	9	4	0.01	+	> 100	6.78e-06
membrane fission (GO:0090148)	13	4	0.02	+	> 100	2.94e-05
mitochondrial fission (GO:0000266)	23	5	0.03	+	> 100	1.57e-06
synaptic vesicle endocytosis (GO:0048488)	24	5	0.03	+	> 100	1.93e-06
synaptic vesicle recycling (GO:0036465)	32	6	0.04	+	> 100	4.94e-08
phosphatidylinositol dephosphorylation (GO:0046856)	23	4	0.03	+	> 100	0.000285
clathrin-dependent endocytosis (GO:0072583)	40	6	0.06	+	> 100	1.87e-07
phospholipid dephosphorylation (GO:0046839)	34	4	0.05	+	85.08	0.00135
myofibril assembly (GO:0030239)	55	4	0.08	+	52.59	0.00905
actin filament-based movement (GO:0030048)	100	7	0.14	+	50.62	6.78e-07
synaptic vesicle transport (GO:0048489)	109	7	0.15	+	46.44	1.23e-06
establishment of synaptic vesicle localization (GO:0097480)	109	7	0.15	+	46.44	1.23e-06
vesicle-mediated transport in synapse (GO:0099003)	110	7	0.15	+	46.02	1.31e-06
synaptic vesicle localization (GO:0097479)	112	7	0.15	+	45.2	1.48e-06
synaptic vesicle cycle (GO:0099504)	97	6	0.13	+	44.73	3.6e-05
protein polymerization (GO:0051258)	81	5	0.11	+	44.64	0.000802
cellular component assembly involved in morphogenesis (GO:0010927)	88	5	0.12	+	41.09	0.00121
actomyosin structure organization (GO:0031032)	93	5	0.13	+	38.88	0.00158
establishment of vesicle localization (GO:0051650)	224	9	0.31	+	29.06	1.27e-07
vesicle localization (GO:0051648)	236	9	0.33	+	27.58	2.01e-07
phosphatidylinositol biosynthetic process (GO:0006661)	138	5	0.19	+	26.2	0.0109
establishment of organelle localization (GO:0051656)	387	12	0.54	+	22.42	5.13e-10
organelle localization (GO:0051640)	456	14	0.63	+	22.2	2.56e-12
striated muscle cell differentiation (GO:0051146)	181	5	0.25	+	19.98	0.0406
receptor-mediated endocytosis (GO:0006898)	269	7	0.37	+	18.82	0.000591
endocytosis (GO:0006897)	596	15	0.82	+	18.2	2.88e-12
muscle cell differentiation (GO:0042692)	249	6	0.34	+	17.43	0.00894
dephosphorylation (GO:0016311)	290	6	0.4	+	14.96	0.0215
single-organism intracellular transport (GO:1902582)	532	11	0.74	+	14.95	5.39e-07
cellular protein complex assembly (GO:0043623)	408	8	0.56	+	14.18	0.000519
actin filament-based process (GO:0030029)	482	9	0.67	+	13.5	0.0001
single-organism cellular localization (GO:1902580)	671	11	0.93	+	11.86	6.19e-06
cellular component morphogenesis (GO:0032989)	701	11	0.97	+	11.35	9.78e-06
regulation of vesicle-mediated transport (GO:0060627)	458	7	0.63	+	11.05	0.0206
positive regulation of cell development (GO:0010720)	466	7	0.64	+	10.86	0.023
membrane organization (GO:0061024)	982	14	1.36	+	10.31	8.21e-08
regulation of neurogenesis (GO:0050767)	693	9	0.96	+	9.39	0.00219
regulation of nervous system development (GO:0051960)	782	9	1.08	+	8.32	0.006
cellular macromolecular complex assembly (GO:0034622)	784	9	1.08	+	8.3	0.00613
regulation of cell development (GO:0060284)	806	9	1.11	+	8.08	0.00771
vesicle-mediated transport (GO:0016192)	1748	18	2.42	+	7.45	4.49e-09
cytoskeleton organization (GO:0007010)	941	9	1.3	+	6.92	0.0276
generation of neurons (GO:0048699)	1394	13	1.93	+	6.74	0.000103
establishment of localization in cell (GO:0051649)	1647	15	2.28	+	6.59	6.03e-06
plasma membrane bounded cell projection organization (GO:0120036)	994	9	1.37	+	6.55	0.0431
intracellular transport (GO:0046907)	1455	13	2.01	+	6.46	0.000172
neurogenesis (GO:0022008)	1492	13	2.06	+	6.3	0.000232
single-organism organelle organization (GO:1902589)	1303	10	1.8	+	5.55	0.0486
cellular localization (GO:0051641)	2104	16	2.91	+	5.5	1.68e-05
nervous system development (GO:0007399)	2205	16	3.05	+	5.25	3.33e-05
anatomical structure morphogenesis (GO:0009653)	1952	14	2.7	+	5.19	0.00062
cellular component assembly (GO:0022607)	2254	16	3.12	+	5.13	4.58e-05
cellular component biogenesis (GO:0044085)	2508	17	3.47	+	4.9	2.2e-05
system process (GO:0003008)	1822	12	2.52	+	4.76	0.0198
organelle organization (GO:0006996)	3097	18	4.28	+	4.2	6.27e-05
single-organism transport (GO:0044765)	2521	14	3.49	+	4.02	0.0147
single-organism localization (GO:1902578)	2646	14	3.66	+	3.83	0.0263
cell differentiation (GO:0030154)	3462	18	4.79	+	3.76	0.000377
cellular developmental process (GO:0048869)	3534	18	4.89	+	3.68	0.000524
system development (GO:0048731)	4156	21	5.75	+	3.65	1.18e-05
cellular component organization (GO:0016043)	5242	25	7.25	+	3.45	5.94e-08
multicellular organism development (GO:0007275)	4745	22	6.56	+	3.35	1.53e-05
cellular component organization or biogenesis (GO:0071840)	5457	25	7.55	+	3.31	1.54e-07
transport (GO:0006810)	4368	20	6.04	+	3.31	0.000276
establishment of localization (GO:0051234)	4499	20	6.22	+	3.21	0.000466
anatomical structure development (GO:0048856)	5073	22	7.01	+	3.14	5.8e-05
single-multicellular organism process (GO:0044707)	5539	23	7.66	+	3	3.53e-05
single-organism developmental process (GO:0044767)	5350	22	7.4	+	2.97	0.000167
developmental process (GO:0032502)	5436	22	7.52	+	2.93	0.000228
localization (GO:0051179)	5375	20	7.43	+	2.69	0.0103
multicellular organismal process (GO:0032501)	6633	24	9.17	+	2.62	0.000166
single-organism cellular process (GO:0044763)	9841	26	13.61	+	1.91	0.0147
single-organism process (GO:0044699)	12686	29	17.54	+	1.65	0.00396

## Sheet: cluster4
GO biological process complete	Homo sapiens - REFLIST (20972)	upload_1 (36)	upload_1 (expected)	upload_1 (over/under)	upload_1 (fold Enrichment)	upload_1 (P-value)
cellular response to norepinephrine stimulus (GO:0071874)	2	2	0	+	> 100	0.0486
response to amyloid-beta (GO:1904645)	9	3	0.02	+	> 100	0.00474
neurotrophin signaling pathway (GO:0038179)	23	4	0.04	+	> 100	0.000704
neuron recognition (GO:0008038)	34	5	0.06	+	85.67	3.44e-05
positive regulation of axonogenesis (GO:0050772)	76	7	0.13	+	53.66	5.31e-07
neuron migration (GO:0001764)	112	9	0.19	+	46.81	2.48e-09
negative regulation of axonogenesis (GO:0050771)	52	4	0.09	+	44.81	0.0177
regulation of axonogenesis (GO:0050770)	157	12	0.27	+	44.53	2.79e-13
regulation of extent of cell growth (GO:0061387)	94	6	0.16	+	37.18	0.00012
axon guidance (GO:0007411)	221	14	0.38	+	36.9	5.4e-15
neuron projection guidance (GO:0097485)	223	14	0.38	+	36.57	6.12e-15
adult locomotory behavior (GO:0008344)	83	5	0.14	+	35.09	0.00281
positive regulation of cell morphogenesis involved in differentiation (GO:0010770)	135	8	0.23	+	34.52	6.45e-07
regulation of cell morphogenesis involved in differentiation (GO:0010769)	259	13	0.44	+	29.24	2.34e-12
locomotory behavior (GO:0007626)	193	9	0.33	+	27.17	3.02e-07
axonogenesis (GO:0007409)	341	15	0.59	+	25.63	5.03e-14
neuron projection morphogenesis (GO:0048812)	433	19	0.74	+	25.56	5e-19
plasma membrane bounded cell projection morphogenesis (GO:0120039)	437	19	0.75	+	25.33	5.94e-19
cell morphogenesis involved in neuron differentiation (GO:0048667)	391	17	0.67	+	25.33	2.07e-16
axon development (GO:0061564)	369	16	0.63	+	25.26	3.75e-15
cell projection morphogenesis (GO:0048858)	441	19	0.76	+	25.1	7.04e-19
negative regulation of neuron apoptotic process (GO:0043524)	140	6	0.24	+	24.97	0.00123
synapse organization (GO:0050808)	167	7	0.29	+	24.42	0.000118
cell part morphogenesis (GO:0032990)	462	19	0.79	+	23.96	1.68e-18
negative regulation of neuron projection development (GO:0010977)	123	5	0.21	+	23.68	0.0191
negative regulation of cell projection organization (GO:0031345)	149	6	0.26	+	23.46	0.00177
regulation of synapse structure or activity (GO:0050803)	126	5	0.22	+	23.12	0.0215
regulation of cell size (GO:0008361)	154	6	0.26	+	22.7	0.00215
positive regulation of neuron projection development (GO:0010976)	241	9	0.41	+	21.76	2.11e-06
negative regulation of neuron differentiation (GO:0045665)	189	7	0.32	+	21.58	0.000272
positive regulation of neuron differentiation (GO:0045666)	326	12	0.56	+	21.44	1.5e-09
regulation of neuron projection development (GO:0010975)	416	15	0.71	+	21.01	9.23e-13
regulation of neuron apoptotic process (GO:0043523)	200	7	0.34	+	20.39	0.000399
neuron projection development (GO:0031175)	602	21	1.03	+	20.32	1.29e-19
cell morphogenesis involved in differentiation (GO:0000904)	490	17	0.84	+	20.21	8.81e-15
adult behavior (GO:0030534)	145	5	0.25	+	20.09	0.0423
negative regulation of neurogenesis (GO:0050768)	241	8	0.41	+	19.34	5.87e-05
chemotaxis (GO:0006935)	483	16	0.83	+	19.3	2.51e-13
taxis (GO:0042330)	483	16	0.83	+	19.3	2.51e-13
regulation of neuron differentiation (GO:0045664)	564	18	0.97	+	18.59	2.62e-15
negative regulation of neuron death (GO:1901215)	189	6	0.32	+	18.49	0.00703
cell morphogenesis (GO:0000902)	611	19	1.05	+	18.12	3.02e-16
negative regulation of nervous system development (GO:0051961)	260	8	0.45	+	17.92	0.000105
regulation of cell morphogenesis (GO:0022604)	434	13	0.74	+	17.45	1.6e-09
positive regulation of neurogenesis (GO:0050769)	403	12	0.69	+	17.35	1.75e-08
neuron development (GO:0048666)	742	22	1.27	+	17.27	2.35e-19
regulation of plasma membrane bounded cell projection organization (GO:0120035)	555	16	0.95	+	16.79	2.17e-12
negative regulation of cell development (GO:0010721)	279	8	0.48	+	16.7	0.000181
regulation of neuron death (GO:1901214)	281	8	0.48	+	16.59	0.000191
regulation of cell projection organization (GO:0031344)	564	16	0.97	+	16.53	2.78e-12
positive regulation of cell projection organization (GO:0031346)	327	9	0.56	+	16.03	2.98e-05
cellular component morphogenesis (GO:0032989)	701	19	1.2	+	15.79	3.83e-15
regulation of developmental growth (GO:0048638)	299	8	0.51	+	15.59	0.000307
regulation of neurogenesis (GO:0050767)	693	18	1.19	+	15.13	9.6e-14
positive regulation of nervous system development (GO:0051962)	464	12	0.8	+	15.07	8.92e-08
neuron differentiation (GO:0030182)	931	24	1.6	+	15.02	2.16e-20
positive regulation of cell development (GO:0010720)	466	12	0.8	+	15	9.37e-08
regulation of nervous system development (GO:0051960)	782	18	1.34	+	13.41	7.84e-13
cognition (GO:0050890)	261	6	0.45	+	13.39	0.0446
single-organism behavior (GO:0044708)	399	9	0.68	+	13.14	0.000164
regulation of cell development (GO:0060284)	806	18	1.38	+	13.01	1.32e-12
behavior (GO:0007610)	545	12	0.94	+	12.83	5.64e-07
plasma membrane bounded cell projection organization (GO:0120036)	994	21	1.71	+	12.31	3.66e-15
regulation of cellular component size (GO:0032535)	334	7	0.57	+	12.21	0.0123
cell projection organization (GO:0030030)	1024	21	1.76	+	11.95	6.7e-15
forebrain development (GO:0030900)	374	7	0.64	+	10.9	0.0258
generation of neurons (GO:0048699)	1394	26	2.39	+	10.87	2.72e-19
cell adhesion (GO:0007155)	868	16	1.49	+	10.74	2.08e-09
biological adhesion (GO:0022610)	874	16	1.5	+	10.66	2.31e-09
regulation of cell growth (GO:0001558)	390	7	0.67	+	10.46	0.0339
neurogenesis (GO:0022008)	1492	26	2.56	+	10.15	1.52e-18
cellular response to growth factor stimulus (GO:0071363)	468	8	0.8	+	9.96	0.00904
positive regulation of protein kinase activity (GO:0045860)	481	8	0.83	+	9.69	0.0111
response to growth factor (GO:0070848)	495	8	0.85	+	9.42	0.0137
cell development (GO:0048468)	1465	23	2.51	+	9.15	2.08e-14
positive regulation of kinase activity (GO:0033674)	519	8	0.89	+	8.98	0.0194
locomotion (GO:0040011)	1169	18	2.01	+	8.97	7.84e-10
regulation of protein kinase activity (GO:0045859)	750	11	1.29	+	8.54	0.000272
negative regulation of cell differentiation (GO:0045596)	628	9	1.08	+	8.35	0.00742
regulation of growth (GO:0040008)	641	9	1.1	+	8.18	0.00879
movement of cell or subcellular component (GO:0006928)	1425	20	2.45	+	8.18	9.38e-11
positive regulation of phosphorylation (GO:0042327)	929	13	1.59	+	8.15	1.89e-05
positive regulation of cell differentiation (GO:0045597)	865	12	1.48	+	8.08	0.000102
regulation of anatomical structure morphogenesis (GO:0022603)	951	13	1.63	+	7.96	2.51e-05
nervous system development (GO:0007399)	2205	30	3.79	+	7.93	3.91e-20
regulation of kinase activity (GO:0043549)	810	11	1.39	+	7.91	0.000593
central nervous system development (GO:0007417)	885	12	1.52	+	7.9	0.000131
positive regulation of protein phosphorylation (GO:0001934)	886	12	1.52	+	7.89	0.000133
negative regulation of apoptotic process (GO:0043066)	832	11	1.43	+	7.7	0.000777
negative regulation of cell death (GO:0060548)	917	12	1.57	+	7.62	0.000194
negative regulation of programmed cell death (GO:0043069)	845	11	1.45	+	7.58	0.000908
cell migration (GO:0016477)	847	11	1.45	+	7.57	0.000929
positive regulation of phosphorus metabolic process (GO:0010562)	1055	13	1.81	+	7.18	8.66e-05
positive regulation of phosphate metabolic process (GO:0045937)	1055	13	1.81	+	7.18	8.66e-05
anatomical structure morphogenesis (GO:0009653)	1952	23	3.35	+	6.86	1.12e-11
localization of cell (GO:0051674)	943	11	1.62	+	6.8	0.00272
cell motility (GO:0048870)	943	11	1.62	+	6.8	0.00272
regulation of cell differentiation (GO:0045595)	1544	18	2.65	+	6.79	8.49e-08
regulation of transferase activity (GO:0051338)	984	11	1.69	+	6.51	0.00414
regulation of protein phosphorylation (GO:0001932)	1300	14	2.23	+	6.27	0.000108
regulation of phosphorylation (GO:0042325)	1395	15	2.39	+	6.26	2.71e-05
positive regulation of protein modification process (GO:0031401)	1146	12	1.97	+	6.1	0.00219
regulation of multicellular organismal development (GO:2000026)	1738	18	2.98	+	6.03	6.03e-07
positive regulation of cellular protein metabolic process (GO:0032270)	1449	15	2.49	+	6.03	4.54e-05
positive regulation of developmental process (GO:0051094)	1207	12	2.07	+	5.79	0.00381
negative regulation of multicellular organismal process (GO:0051241)	1012	10	1.74	+	5.76	0.0463
regulation of phosphate metabolic process (GO:0019220)	1633	16	2.8	+	5.71	2.48e-05
positive regulation of protein metabolic process (GO:0051247)	1543	15	2.65	+	5.66	0.000106
regulation of phosphorus metabolic process (GO:0051174)	1647	16	2.83	+	5.66	2.81e-05
positive regulation of cellular component organization (GO:0051130)	1180	11	2.03	+	5.43	0.0245
positive regulation of signal transduction (GO:0009967)	1443	13	2.48	+	5.25	0.00335
positive regulation of cell communication (GO:0010647)	1570	14	2.7	+	5.19	0.00114
positive regulation of multicellular organismal process (GO:0051240)	1464	13	2.51	+	5.17	0.00395
positive regulation of signaling (GO:0023056)	1578	14	2.71	+	5.17	0.00122
response to external stimulus (GO:0009605)	1808	16	3.1	+	5.16	0.000107
regulation of cell death (GO:0010941)	1537	13	2.64	+	4.93	0.00688
regulation of apoptotic process (GO:0042981)	1423	12	2.44	+	4.91	0.0216
regulation of programmed cell death (GO:0043067)	1437	12	2.47	+	4.86	0.0239
regulation of protein modification process (GO:0031399)	1680	14	2.88	+	4.85	0.00263
regulation of cellular component organization (GO:0051128)	2321	19	3.98	+	4.77	7.62e-06
regulation of developmental process (GO:0050793)	2284	18	3.92	+	4.59	5.07e-05
cell differentiation (GO:0030154)	3462	27	5.94	+	4.54	1.27e-10
system development (GO:0048731)	4156	32	7.13	+	4.49	6.82e-15
positive regulation of response to stimulus (GO:0048584)	2088	16	3.58	+	4.46	0.000815
cellular developmental process (GO:0048869)	3534	27	6.07	+	4.45	2.13e-10
regulation of multicellular organismal process (GO:0051239)	2685	20	4.61	+	4.34	1.09e-05
cell surface receptor signaling pathway (GO:0007166)	2217	16	3.81	+	4.2	0.00187
regulation of cellular protein metabolic process (GO:0032268)	2436	17	4.18	+	4.07	0.00103
multicellular organism development (GO:0007275)	4745	33	8.15	+	4.05	1.45e-14
regulation of catalytic activity (GO:0050790)	2447	17	4.2	+	4.05	0.0011
anatomical structure development (GO:0048856)	5073	33	8.71	+	3.79	1.24e-13
regulation of signal transduction (GO:0009966)	2783	18	4.78	+	3.77	0.00113
regulation of protein metabolic process (GO:0051246)	2684	17	4.61	+	3.69	0.00423
single-multicellular organism process (GO:0044707)	5539	35	9.51	+	3.68	1.32e-15
single-organism developmental process (GO:0044767)	5350	33	9.18	+	3.59	6.82e-13
response to chemical (GO:0042221)	3897	24	6.69	+	3.59	2.9e-06
regulation of cell communication (GO:0010646)	3086	19	5.3	+	3.59	0.000877
regulation of response to stimulus (GO:0048583)	3761	23	6.46	+	3.56	1.16e-05
developmental process (GO:0032502)	5436	33	9.33	+	3.54	1.14e-12
regulation of signaling (GO:0023051)	3139	19	5.39	+	3.53	0.00116
regulation of molecular function (GO:0065009)	3032	18	5.2	+	3.46	0.00419
positive regulation of cellular metabolic process (GO:0031325)	2917	17	5.01	+	3.4	0.0139
positive regulation of nitrogen compound metabolic process (GO:0051173)	2814	16	4.83	+	3.31	0.0467
positive regulation of metabolic process (GO:0009893)	3129	17	5.37	+	3.17	0.0372
cell communication (GO:0007154)	5341	29	9.17	+	3.16	5.84e-08
positive regulation of cellular process (GO:0048522)	4808	26	8.25	+	3.15	4.18e-06
cellular component organization (GO:0016043)	5242	28	9	+	3.11	3.91e-07
single organism signaling (GO:0044700)	5250	28	9.01	+	3.11	4.06e-07
signaling (GO:0023052)	5254	28	9.02	+	3.1	4.14e-07
multicellular organismal process (GO:0032501)	6633	35	11.39	+	3.07	6.73e-13
regulation of biological quality (GO:0065008)	3487	18	5.99	+	3.01	0.0338
signal transduction (GO:0007165)	4861	25	8.34	+	3	4.3e-05
cellular component organization or biogenesis (GO:0071840)	5457	28	9.37	+	2.99	1.08e-06
positive regulation of biological process (GO:0048518)	5400	27	9.27	+	2.91	7.58e-06
negative regulation of cellular process (GO:0048523)	4291	21	7.37	+	2.85	0.00623
negative regulation of biological process (GO:0048519)	4778	21	8.2	+	2.56	0.0394
localization (GO:0051179)	5375	23	9.23	+	2.49	0.0129
cellular response to stimulus (GO:0051716)	6204	25	10.65	+	2.35	0.00777
response to stimulus (GO:0050896)	7844	31	13.46	+	2.3	1.95e-05
regulation of metabolic process (GO:0019222)	6533	25	11.21	+	2.23	0.0224
single-organism cellular process (GO:0044763)	9841	35	16.89	+	2.07	5.24e-07
regulation of cellular process (GO:0050794)	10473	32	17.98	+	1.78	0.00796
regulation of biological process (GO:0050789)	11142	34	19.13	+	1.78	0.000574
biological regulation (GO:0065007)	11745	34	20.16	+	1.69	0.00306
single-organism process (GO:0044699)	12686	36	21.78	+	1.65	0.000117
cellular process (GO:0009987)	14882	36	25.55	+	1.41	0.0368

## Sheet: cluster5
GO biological process complete	Homo sapiens - REFLIST (20972)	upload_1 (69)	upload_1 (expected)	upload_1 (over/under)	upload_1 (fold Enrichment)	upload_1 (P-value)
negative regulation of interferon-gamma-mediated signaling pathway (GO:0060336)	5	3	0.02	+	> 100	0.00596
negative regulation of response to interferon-gamma (GO:0060331)	5	3	0.02	+	> 100	0.00596
cellular response to corticotropin-releasing hormone stimulus (GO:0071376)	5	3	0.02	+	> 100	0.00596
response to corticotropin-releasing hormone (GO:0043435)	5	3	0.02	+	> 100	0.00596
negative regulation of cholesterol storage (GO:0010887)	6	3	0.02	+	> 100	0.0103
mammary gland branching involved in pregnancy (GO:0060745)	6	3	0.02	+	> 100	0.0103
negative regulation of collagen biosynthetic process (GO:0032966)	8	3	0.03	+	> 100	0.0242
regulation of female receptivity (GO:0045924)	8	3	0.03	+	> 100	0.0242
retinoic acid receptor signaling pathway (GO:0048384)	17	6	0.06	+	> 100	2.76e-07
female mating behavior (GO:0060180)	9	3	0.03	+	> 100	0.0344
negative regulation of collagen metabolic process (GO:0010713)	9	3	0.03	+	> 100	0.0344
regulation of cholesterol homeostasis (GO:2000188)	13	4	0.04	+	93.52	0.00105
negative regulation of multicellular organismal metabolic process (GO:0044252)	10	3	0.03	+	91.18	0.0471
steroid hormone mediated signaling pathway (GO:0043401)	129	36	0.42	+	84.82	9.32e-57
negative regulation of lipid storage (GO:0010888)	17	4	0.06	+	71.52	0.00304
hormone-mediated signaling pathway (GO:0009755)	168	36	0.55	+	65.13	1.18e-52
transcription initiation from RNA polymerase II promoter (GO:0006367)	153	32	0.5	+	63.57	1.28e-45
intracellular receptor signaling pathway (GO:0030522)	175	35	0.58	+	60.79	6.41e-50
regulation of receptor biosynthetic process (GO:0010869)	20	4	0.07	+	60.79	0.00578
cellular response to steroid hormone stimulus (GO:0071383)	191	37	0.63	+	58.88	9.49e-53
DNA-templated transcription, initiation (GO:0006352)	190	32	0.63	+	51.19	1.23e-42
positive regulation of fatty acid metabolic process (GO:0045923)	32	5	0.11	+	47.49	0.000728
regulation of vascular endothelial growth factor production (GO:0010574)	32	4	0.11	+	37.99	0.0368
maternal placenta development (GO:0001893)	33	4	0.11	+	36.84	0.0415
regulation of collagen biosynthetic process (GO:0032965)	33	4	0.11	+	36.84	0.0415
response to steroid hormone (GO:0048545)	330	39	1.09	+	35.92	8.05e-48
maternal process involved in female pregnancy (GO:0060135)	63	7	0.21	+	33.77	1.72e-05
intracellular steroid hormone receptor signaling pathway (GO:0030518)	77	8	0.25	+	31.58	1.92e-06
mammary gland epithelium development (GO:0061180)	58	5	0.19	+	26.2	0.0133
cellular response to lipid (GO:0071396)	476	39	1.57	+	24.9	1.05e-41
regulation of circadian rhythm (GO:0042752)	99	8	0.33	+	24.56	1.36e-05
cellular response to organic cyclic compound (GO:0071407)	488	39	1.61	+	24.29	2.72e-41
response to estradiol (GO:0032355)	130	10	0.43	+	23.38	1.73e-07
fat cell differentiation (GO:0045444)	109	8	0.36	+	22.31	2.85e-05
cellular response to hormone stimulus (GO:0032870)	543	39	1.79	+	21.83	1.62e-39
positive regulation of smooth muscle cell proliferation (GO:0048661)	74	5	0.24	+	20.54	0.0433
response to vitamin (GO:0033273)	89	6	0.29	+	20.49	0.00473
lipid homeostasis (GO:0055088)	106	7	0.35	+	20.07	0.000587
regulation of fat cell differentiation (GO:0045598)	113	7	0.37	+	18.83	0.000902
regulation of smooth muscle cell proliferation (GO:0048660)	115	7	0.38	+	18.5	0.00101
circadian rhythm (GO:0007623)	135	8	0.44	+	18.01	0.000148
placenta development (GO:0001890)	147	8	0.48	+	16.54	0.000283
response to hormone (GO:0009725)	777	42	2.56	+	16.43	2.72e-38
positive regulation of lipid metabolic process (GO:0045834)	131	7	0.43	+	16.24	0.00242
male gonad development (GO:0008584)	134	7	0.44	+	15.88	0.00282
development of primary male sexual characteristics (GO:0046546)	134	7	0.44	+	15.88	0.00282
transcription from RNA polymerase II promoter (GO:0006366)	791	41	2.6	+	15.75	2.17e-36
response to lipid (GO:0033993)	831	42	2.73	+	15.36	4.26e-37
epithelial cell development (GO:0002064)	182	9	0.6	+	15.03	8.4e-05
cellular response to lipopolysaccharide (GO:0071222)	143	7	0.47	+	14.88	0.00434
regulation of lipid metabolic process (GO:0019216)	369	18	1.21	+	14.83	1.62e-12
rhythmic process (GO:0048511)	288	14	0.95	+	14.77	5.48e-09
mammary gland development (GO:0030879)	126	6	0.41	+	14.47	0.0346
response to organic cyclic compound (GO:0014070)	885	42	2.91	+	14.42	5.58e-36
monocarboxylic acid transport (GO:0015718)	127	6	0.42	+	14.36	0.0362
cellular response to molecule of bacterial origin (GO:0071219)	149	7	0.49	+	14.28	0.00569
male sex differentiation (GO:0046661)	155	7	0.51	+	13.73	0.00739
regulation of epithelial cell proliferation (GO:0050678)	293	13	0.96	+	13.49	1.22e-07
response to ketone (GO:1901654)	181	8	0.6	+	13.43	0.00137
positive regulation of epithelial cell proliferation (GO:0050679)	164	7	0.54	+	12.97	0.0107
female pregnancy (GO:0007565)	188	8	0.62	+	12.93	0.00182
cellular response to biotic stimulus (GO:0071216)	169	7	0.56	+	12.59	0.0131
response to nutrient (GO:0007584)	172	7	0.57	+	12.37	0.0147
respiratory system development (GO:0060541)	197	8	0.65	+	12.34	0.00259
connective tissue development (GO:0061448)	199	8	0.65	+	12.22	0.00279
positive regulation of transcription from RNA polymerase II promoter (GO:0045944)	1064	42	3.5	+	12	1.01e-32
cellular response to endogenous stimulus (GO:0071495)	1053	41	3.46	+	11.83	1.88e-31
negative regulation of transcription from RNA polymerase II promoter (GO:0000122)	772	30	2.54	+	11.81	6.23e-21
reproductive structure development (GO:0048608)	415	16	1.37	+	11.72	3.32e-09
gonad development (GO:0008406)	209	8	0.69	+	11.63	0.00402
reproductive system development (GO:0061458)	419	16	1.38	+	11.61	3.84e-09
myeloid cell differentiation (GO:0030099)	187	7	0.62	+	11.38	0.0253
development of primary sexual characteristics (GO:0045137)	214	8	0.7	+	11.36	0.0048
multi-multicellular organism process (GO:0044706)	217	8	0.71	+	11.21	0.00532
cellular response to oxygen levels (GO:0071453)	199	7	0.65	+	10.69	0.0379
positive regulation of nucleic acid-templated transcription (GO:1903508)	1378	48	4.53	+	10.59	9.97e-37
positive regulation of transcription, DNA-templated (GO:0045893)	1378	48	4.53	+	10.59	9.97e-37
positive regulation of RNA biosynthetic process (GO:1902680)	1379	48	4.54	+	10.58	1.03e-36
positive regulation of RNA metabolic process (GO:0051254)	1429	49	4.7	+	10.42	1.69e-37
response to endogenous stimulus (GO:0009719)	1264	42	4.16	+	10.1	1.07e-29
positive regulation of macromolecule biosynthetic process (GO:0010557)	1628	52	5.36	+	9.71	2.52e-39
negative regulation of transcription, DNA-templated (GO:0045892)	1117	35	3.68	+	9.52	2.08e-22
response to oxygen levels (GO:0070482)	358	11	1.18	+	9.34	0.000223
sex differentiation (GO:0007548)	262	8	0.86	+	9.28	0.0214
negative regulation of nucleic acid-templated transcription (GO:1903507)	1160	35	3.82	+	9.17	7.26e-22
positive regulation of biosynthetic process (GO:0009891)	1791	54	5.89	+	9.16	2.57e-40
negative regulation of RNA biosynthetic process (GO:1902679)	1162	35	3.82	+	9.15	7.69e-22
positive regulation of cellular biosynthetic process (GO:0031328)	1761	53	5.79	+	9.15	3.9e-39
response to hypoxia (GO:0001666)	334	10	1.1	+	9.1	0.00129
negative regulation of RNA metabolic process (GO:0051253)	1205	36	3.96	+	9.08	1.46e-22
gland development (GO:0048732)	402	12	1.32	+	9.07	6.68e-05
positive regulation of nucleobase-containing compound metabolic process (GO:0045935)	1684	50	5.54	+	9.02	1.42e-35
negative regulation of cellular macromolecule biosynthetic process (GO:2000113)	1318	39	4.34	+	8.99	5.48e-25
response to decreased oxygen levels (GO:0036293)	342	10	1.13	+	8.89	0.0016
positive regulation of gene expression (GO:0010628)	1720	50	5.66	+	8.84	3.95e-35
negative regulation of macromolecule biosynthetic process (GO:0010558)	1389	40	4.57	+	8.75	2.02e-25
tube development (GO:0035295)	561	16	1.85	+	8.67	2.9e-07
regulation of inflammatory response (GO:0050727)	366	10	1.2	+	8.3	0.00296
negative regulation of cellular biosynthetic process (GO:0031327)	1466	40	4.82	+	8.29	1.57e-24
negative regulation of nucleobase-containing compound metabolic process (GO:0045934)	1357	37	4.46	+	8.29	5.06e-22
negative regulation of biosynthetic process (GO:0009890)	1487	40	4.89	+	8.18	2.68e-24
regulation of homeostatic process (GO:0032844)	462	12	1.52	+	7.89	0.000304
regulation of transcription from RNA polymerase II promoter (GO:0006357)	1908	49	6.28	+	7.81	1.48e-31
negative regulation of gene expression (GO:0010629)	1597	41	5.25	+	7.8	2.31e-24
developmental process involved in reproduction (GO:0003006)	629	16	2.07	+	7.73	1.53e-06
cellular response to oxygen-containing compound (GO:1901701)	874	22	2.88	+	7.65	3.22e-10
negative regulation of cell proliferation (GO:0008285)	651	16	2.14	+	7.47	2.52e-06
cellular response to organic substance (GO:0071310)	1967	47	6.47	+	7.26	2.96e-28
negative regulation of cell differentiation (GO:0045596)	628	15	2.07	+	7.26	1.45e-05
negative regulation of cell cycle (GO:0045786)	540	12	1.78	+	6.75	0.00162
cellular response to chemical stimulus (GO:0070887)	2416	53	7.95	+	6.67	4.31e-32
covalent chromatin modification (GO:0016569)	465	10	1.53	+	6.54	0.0251
epithelial cell differentiation (GO:0030855)	653	14	2.15	+	6.52	0.00021
negative regulation of nitrogen compound metabolic process (GO:0051172)	2249	48	7.4	+	6.49	6.39e-27
positive regulation of nitrogen compound metabolic process (GO:0051173)	2814	58	9.26	+	6.26	8.32e-36
regulation of cell proliferation (GO:0042127)	1558	32	5.13	+	6.24	1.88e-14
negative regulation of apoptotic process (GO:0043066)	832	17	2.74	+	6.21	1.05e-05
negative regulation of developmental process (GO:0051093)	835	17	2.75	+	6.19	1.1e-05
regulation of body fluid levels (GO:0050878)	496	10	1.63	+	6.13	0.0442
negative regulation of programmed cell death (GO:0043069)	845	17	2.78	+	6.11	1.32e-05
transcription, DNA-templated (GO:0006351)	2586	52	8.51	+	6.11	3.05e-29
nucleic acid-templated transcription (GO:0097659)	2587	52	8.51	+	6.11	3.11e-29
negative regulation of macromolecule metabolic process (GO:0010605)	2444	49	8.04	+	6.09	1.57e-26
RNA biosynthetic process (GO:0032774)	2597	52	8.54	+	6.09	3.77e-29
positive regulation of cell proliferation (GO:0008284)	851	17	2.8	+	6.07	1.47e-05
negative regulation of cellular metabolic process (GO:0031324)	2405	48	7.91	+	6.07	1.34e-25
multicellular organismal reproductive process (GO:0048609)	804	16	2.65	+	6.05	5.08e-05
response to oxygen-containing compound (GO:1901700)	1410	28	4.64	+	6.04	1.36e-11
positive regulation of macromolecule metabolic process (GO:0010604)	2892	57	9.51	+	5.99	1.18e-33
multicellular organism reproduction (GO:0032504)	814	16	2.68	+	5.97	6.04e-05
negative regulation of cellular protein metabolic process (GO:0032269)	1023	20	3.37	+	5.94	5.59e-07
positive regulation of cellular metabolic process (GO:0031325)	2917	57	9.6	+	5.94	1.89e-33
response to organic substance (GO:0010033)	2612	51	8.59	+	5.93	1.02e-27
negative regulation of protein metabolic process (GO:0051248)	1087	21	3.58	+	5.87	2.05e-07
positive regulation of apoptotic process (GO:0043065)	591	11	1.94	+	5.66	0.0305
negative regulation of metabolic process (GO:0009892)	2688	50	8.84	+	5.65	7.52e-26
negative regulation of cell death (GO:0060548)	917	17	3.02	+	5.63	4.45e-05
positive regulation of metabolic process (GO:0009893)	3129	58	10.29	+	5.63	3.24e-33
positive regulation of programmed cell death (GO:0043068)	597	11	1.96	+	5.6	0.0335
response to abiotic stimulus (GO:0009628)	1089	20	3.58	+	5.58	1.67e-06
regulation of cell differentiation (GO:0045595)	1544	28	5.08	+	5.51	1.32e-10
head development (GO:0060322)	720	13	2.37	+	5.49	0.00497
nucleobase-containing compound biosynthetic process (GO:0034654)	2944	53	9.69	+	5.47	9.73e-28
epithelium development (GO:0060429)	1061	19	3.49	+	5.44	8.05e-06
regulation of cellular response to stress (GO:0080135)	615	11	2.02	+	5.44	0.0444
heterocycle biosynthetic process (GO:0018130)	3014	53	9.92	+	5.34	3.18e-27
aromatic compound biosynthetic process (GO:0019438)	3017	53	9.93	+	5.34	3.34e-27
regulation of defense response (GO:0031347)	745	13	2.45	+	5.3	0.00727
positive regulation of developmental process (GO:0051094)	1207	21	3.97	+	5.29	1.4e-06
positive regulation of cell differentiation (GO:0045597)	865	15	2.85	+	5.27	0.000983
organic cyclic compound biosynthetic process (GO:1901362)	3152	54	10.37	+	5.21	1.58e-27
animal organ morphogenesis (GO:0009887)	876	15	2.88	+	5.2	0.00116
positive regulation of multicellular organismal process (GO:0051240)	1464	25	4.82	+	5.19	2.09e-08
negative regulation of multicellular organismal process (GO:0051241)	1012	17	3.33	+	5.11	0.000189
single organism reproductive process (GO:0044702)	1213	20	3.99	+	5.01	1.08e-05
tissue development (GO:0009888)	1643	27	5.41	+	4.99	4.86e-09
negative regulation of response to stimulus (GO:0048585)	1411	23	4.64	+	4.95	5.29e-07
reproductive process (GO:0022414)	1351	22	4.44	+	4.95	1.6e-06
reproduction (GO:0000003)	1352	22	4.45	+	4.95	1.62e-06
circulatory system development (GO:0072359)	803	13	2.64	+	4.92	0.0166
regulation of response to stress (GO:0080134)	1382	22	4.55	+	4.84	2.45e-06
negative regulation of signal transduction (GO:0009968)	1134	18	3.73	+	4.82	0.000158
multi-organism reproductive process (GO:0044703)	953	15	3.14	+	4.78	0.00338
RNA metabolic process (GO:0016070)	3434	54	11.3	+	4.78	1.28e-25
regulation of cell cycle (GO:0051726)	1019	16	3.35	+	4.77	0.00133
cellular nitrogen compound biosynthetic process (GO:0044271)	3455	54	11.37	+	4.75	1.74e-25
regulation of apoptotic process (GO:0042981)	1423	22	4.68	+	4.7	4.25e-06
negative regulation of cell communication (GO:0010648)	1232	19	4.05	+	4.69	9.18e-05
negative regulation of signaling (GO:0023057)	1236	19	4.07	+	4.67	9.67e-05
regulation of programmed cell death (GO:0043067)	1437	22	4.73	+	4.65	5.1e-06
regulation of transcription, DNA-templated (GO:0006355)	3627	55	11.93	+	4.61	1.18e-25
regulation of RNA metabolic process (GO:0051252)	3777	57	12.43	+	4.59	2.65e-27
regulation of nucleic acid-templated transcription (GO:1903506)	3651	55	12.01	+	4.58	1.66e-25
gene expression (GO:0010467)	3722	56	12.25	+	4.57	2.44e-26
regulation of RNA biosynthetic process (GO:2001141)	3659	55	12.04	+	4.57	1.87e-25
regulation of protein localization (GO:0032880)	1005	15	3.31	+	4.54	0.00658
chemical homeostasis (GO:0048878)	957	14	3.15	+	4.45	0.0206
regulation of multicellular organismal process (GO:0051239)	2685	39	8.83	+	4.41	7.57e-14
regulation of cellular macromolecule biosynthetic process (GO:2000112)	4063	59	13.37	+	4.41	3.08e-28
regulation of macromolecule biosynthetic process (GO:0010556)	4169	60	13.72	+	4.37	5.44e-29
regulation of cell death (GO:0010941)	1537	22	5.06	+	4.35	1.78e-05
macromolecule biosynthetic process (GO:0009059)	3723	53	12.25	+	4.33	1.24e-22
cellular macromolecule biosynthetic process (GO:0034645)	3659	52	12.04	+	4.32	7.74e-22
response to chemical (GO:0042221)	3897	55	12.82	+	4.29	4.94e-24
regulation of nucleobase-containing compound metabolic process (GO:0019219)	4141	58	13.62	+	4.26	1.98e-26
regulation of biosynthetic process (GO:0009889)	4432	62	14.58	+	4.25	2.52e-30
regulation of cellular biosynthetic process (GO:0031326)	4362	61	14.35	+	4.25	2.86e-29
homeostatic process (GO:0042592)	1443	20	4.75	+	4.21	0.000204
regulation of multicellular organismal development (GO:2000026)	1738	24	5.72	+	4.2	5.24e-06
cell development (GO:0048468)	1465	20	4.82	+	4.15	0.000262
nucleic acid metabolic process (GO:0090304)	3956	54	13.02	+	4.15	1.71e-22
regulation of developmental process (GO:0050793)	2284	31	7.51	+	4.13	6.95e-09
regulation of gene expression (GO:0010468)	4544	61	14.95	+	4.08	3.18e-28
anatomical structure morphogenesis (GO:0009653)	1952	26	6.42	+	4.05	1.65e-06
regulation of immune system process (GO:0002682)	1448	19	4.76	+	3.99	0.00118
generation of neurons (GO:0048699)	1394	18	4.59	+	3.92	0.00346
positive regulation of cellular process (GO:0048522)	4808	62	15.82	+	3.92	3.35e-28
positive regulation of molecular function (GO:0044093)	1916	24	6.3	+	3.81	3.66e-05
animal organ development (GO:0048513)	2961	37	9.74	+	3.8	1.24e-10
negative regulation of cellular process (GO:0048523)	4291	53	14.12	+	3.75	1.36e-19
nucleobase-containing compound metabolic process (GO:0006139)	4512	55	14.84	+	3.7	9.46e-21
neurogenesis (GO:0022008)	1492	18	4.91	+	3.67	0.00927
cellular biosynthetic process (GO:0044249)	4655	56	15.32	+	3.66	3.31e-21
negative regulation of biological process (GO:0048519)	4778	57	15.72	+	3.63	8.66e-22
cellular developmental process (GO:0048869)	3534	42	11.63	+	3.61	2.46e-12
cellular aromatic compound metabolic process (GO:0006725)	4722	56	15.54	+	3.6	6.99e-21
biosynthetic process (GO:0009058)	4809	57	15.82	+	3.6	1.22e-21
cell differentiation (GO:0030154)	3462	41	11.39	+	3.6	8.83e-12
organic substance biosynthetic process (GO:1901576)	4742	56	15.6	+	3.59	8.72e-21
heterocycle metabolic process (GO:0046483)	4685	55	15.41	+	3.57	6.49e-20
positive regulation of cellular protein metabolic process (GO:0032270)	1449	17	4.77	+	3.57	0.0289
positive regulation of protein metabolic process (GO:0051247)	1543	18	5.08	+	3.55	0.015
cellular response to stress (GO:0033554)	1561	18	5.14	+	3.5	0.0177
positive regulation of biological process (GO:0048518)	5400	62	17.77	+	3.49	3.47e-25
nervous system development (GO:0007399)	2205	25	7.25	+	3.45	0.000116
organic cyclic compound metabolic process (GO:1901360)	4945	56	16.27	+	3.44	7.78e-20
regulation of nitrogen compound metabolic process (GO:0051171)	5811	65	19.12	+	3.4	1.21e-27
cellular nitrogen compound metabolic process (GO:0034641)	5120	57	16.85	+	3.38	3.47e-20
signal transduction (GO:0007165)	4861	54	15.99	+	3.38	5.2e-18
regulation of cellular protein metabolic process (GO:0032268)	2436	27	8.01	+	3.37	3.76e-05
response to external stimulus (GO:0009605)	1808	20	5.95	+	3.36	0.00777
regulation of cell communication (GO:0010646)	3086	34	10.15	+	3.35	1.11e-07
regulation of primary metabolic process (GO:0080090)	5976	65	19.66	+	3.31	7.14e-27
multi-organism process (GO:0051704)	2398	26	7.89	+	3.3	0.000132
regulation of signaling (GO:0023051)	3139	34	10.33	+	3.29	1.78e-07
regulation of macromolecule metabolic process (GO:0060255)	6010	65	19.77	+	3.29	1.02e-26
regulation of cellular metabolic process (GO:0031323)	6029	65	19.84	+	3.28	1.25e-26
regulation of signal transduction (GO:0009966)	2783	30	9.16	+	3.28	6.24e-06
regulation of protein modification process (GO:0031399)	1680	18	5.53	+	3.26	0.0496
system development (GO:0048731)	4156	44	13.67	+	3.22	1.92e-11
regulation of protein metabolic process (GO:0051246)	2684	28	8.83	+	3.17	6.53e-05
regulation of biological quality (GO:0065008)	3487	36	11.47	+	3.14	1.2e-07
single organism signaling (GO:0044700)	5250	54	17.27	+	3.13	2.33e-16
signaling (GO:0023052)	5254	54	17.29	+	3.12	2.42e-16
cell communication (GO:0007154)	5341	54	17.57	+	3.07	5.41e-16
regulation of response to stimulus (GO:0048583)	3761	38	12.37	+	3.07	3.88e-08
regulation of metabolic process (GO:0019222)	6533	65	21.49	+	3.02	2.02e-24
regulation of molecular function (GO:0065009)	3032	30	9.98	+	3.01	4.89e-05
multicellular organism development (GO:0007275)	4745	46	15.61	+	2.95	6.68e-11
cellular response to stimulus (GO:0051716)	6204	59	20.41	+	2.89	5.75e-18
anatomical structure development (GO:0048856)	5073	47	16.69	+	2.82	1.42e-10
single-multicellular organism process (GO:0044707)	5539	51	18.22	+	2.8	2.17e-12
regulation of localization (GO:0032879)	2553	23	8.4	+	2.74	0.0325
single-organism developmental process (GO:0044767)	5350	48	17.6	+	2.73	1.84e-10
cellular macromolecule metabolic process (GO:0044260)	6946	62	22.85	+	2.71	1.02e-18
developmental process (GO:0032502)	5436	48	17.88	+	2.68	3.53e-10
macromolecule metabolic process (GO:0043170)	7685	63	25.28	+	2.49	2.37e-17
nitrogen compound metabolic process (GO:0006807)	8534	66	28.08	+	2.35	1.62e-18
multicellular organismal process (GO:0032501)	6633	51	21.82	+	2.34	5.91e-09
response to stimulus (GO:0050896)	7844	59	25.81	+	2.29	1.87e-12
primary metabolic process (GO:0044238)	9069	66	29.84	+	2.21	7.87e-17
cellular metabolic process (GO:0044237)	8936	65	29.4	+	2.21	6.9e-16
organic substance metabolic process (GO:0071704)	9416	66	30.98	+	2.13	8.6e-16
metabolic process (GO:0008152)	9878	66	32.5	+	2.03	1.8e-14
regulation of cellular process (GO:0050794)	10473	69	34.46	+	2	1.32e-17
regulation of biological process (GO:0050789)	11142	69	36.66	+	1.88	9.47e-16
biological regulation (GO:0065007)	11745	69	38.64	+	1.79	3.6e-14
single-organism cellular process (GO:0044763)	9841	57	32.38	+	1.76	8.48e-06
single-organism process (GO:0044699)	12686	65	41.74	+	1.56	1.27e-06
cellular process (GO:0009987)	14882	67	48.96	+	1.37	0.000188
biological_process (GO:0008150)	17272	69	56.83	+	1.21	0.013

## Sheet: cluster6
GO biological process complete	Homo sapiens - REFLIST (20972)	upload_1 (91)	upload_1 (expected)	upload_1 (over/under)	upload_1 (fold Enrichment)	upload_1 (P-value)
maintenance of chromatin silencing (GO:0006344)	4	3	0.02	+	> 100	0.00707
SMAD protein complex assembly (GO:0007183)	8	4	0.03	+	> 100	0.000468
positive regulation of histone H3-K9 acetylation (GO:2000617)	7	3	0.03	+	98.77	0.0375
positive regulation of histone H3-K9 methylation (GO:0051574)	10	4	0.04	+	92.18	0.00113
histone H3 deacetylation (GO:0070932)	21	6	0.09	+	65.85	5.3e-06
mitotic sister chromatid cohesion (GO:0007064)	15	4	0.07	+	61.46	0.00565
alternative mRNA splicing, via spliceosome (GO:0000380)	15	4	0.07	+	61.46	0.00565
negative regulation of histone methylation (GO:0031061)	20	5	0.09	+	57.62	0.000291
negative regulation of cardiac muscle hypertrophy (GO:0010614)	16	4	0.07	+	57.62	0.00729
negative regulation of muscle hypertrophy (GO:0014741)	18	4	0.08	+	51.21	0.0116
negative regulation of peptidyl-lysine acetylation (GO:2000757)	19	4	0.08	+	48.52	0.0144
regulation of histone H3-K9 methylation (GO:0051570)	24	5	0.1	+	48.01	0.000714
positive regulation of pri-miRNA transcription from RNA polymerase II promoter (GO:1902895)	20	4	0.09	+	46.09	0.0176
negative regulation of protein acetylation (GO:1901984)	21	4	0.09	+	43.9	0.0213
uterus development (GO:0060065)	21	4	0.09	+	43.9	0.0213
intracellular estrogen receptor signaling pathway (GO:0030520)	21	4	0.09	+	43.9	0.0213
production of miRNAs involved in gene silencing by miRNA (GO:0035196)	21	4	0.09	+	43.9	0.0213
regulation of pri-miRNA transcription from RNA polymerase II promoter (GO:1902893)	28	5	0.12	+	41.15	0.00152
negative regulation of histone modification (GO:0031057)	40	7	0.17	+	40.33	5.49e-06
positive regulation of erythrocyte differentiation (GO:0045648)	23	4	0.1	+	40.08	0.0304
positive regulation of histone methylation (GO:0031062)	36	6	0.16	+	38.41	0.000128
production of small RNA involved in gene silencing by RNA (GO:0070918)	24	4	0.1	+	38.41	0.0359
dsRNA fragmentation (GO:0031050)	24	4	0.1	+	38.41	0.0359
negative regulation of striated muscle cell differentiation (GO:0051154)	31	5	0.13	+	37.17	0.00251
positive regulation of DNA-templated transcription, initiation (GO:2000144)	26	4	0.11	+	35.46	0.0492
regulation of androgen receptor signaling pathway (GO:0060765)	26	4	0.11	+	35.46	0.0492
regulation of peptidyl-lysine acetylation (GO:2000756)	55	8	0.24	+	33.52	1.33e-06
negative regulation of chromatin organization (GO:1905268)	49	7	0.21	+	32.92	2.2e-05
ATP-dependent chromatin remodeling (GO:0043044)	63	9	0.27	+	32.92	1.06e-07
regulation of histone methylation (GO:0031060)	64	9	0.28	+	32.41	1.22e-07
regulation of histone acetylation (GO:0035065)	51	7	0.22	+	31.63	2.89e-05
regulation of protein acetylation (GO:1901983)	62	8	0.27	+	29.74	3.39e-06
positive regulation of epithelial to mesenchymal transition (GO:0010718)	39	5	0.17	+	29.55	0.00769
gene silencing by miRNA (GO:0035195)	39	5	0.17	+	29.55	0.00769
chromatin remodeling (GO:0006338)	149	19	0.65	+	29.39	1.43e-18
histone deacetylation (GO:0016575)	58	7	0.25	+	27.81	6.94e-05
negative regulation of gene expression, epigenetic (GO:0045814)	84	10	0.36	+	27.44	4.32e-08
protein deacetylation (GO:0006476)	60	7	0.26	+	26.89	8.74e-05
posttranscriptional gene silencing by RNA (GO:0035194)	45	5	0.2	+	25.61	0.0154
positive regulation of chromatin organization (GO:1905269)	92	10	0.4	+	25.05	1.04e-07
androgen receptor signaling pathway (GO:0030521)	46	5	0.2	+	25.05	0.0171
negative regulation of muscle cell differentiation (GO:0051148)	65	7	0.28	+	24.82	0.00015
protein deacylation (GO:0035601)	65	7	0.28	+	24.82	0.00015
posttranscriptional gene silencing (GO:0016441)	47	5	0.2	+	24.52	0.019
macromolecule deacylation (GO:0098732)	66	7	0.29	+	24.44	0.000167
positive regulation of histone modification (GO:0031058)	85	9	0.37	+	24.4	1.46e-06
regulation of intracellular steroid hormone receptor signaling pathway (GO:0033143)	70	7	0.3	+	23.05	0.000248
regulation of gene expression, epigenetic (GO:0040029)	208	20	0.9	+	22.16	2.4e-17
regulation of histone modification (GO:0031056)	136	13	0.59	+	22.03	3.65e-10
maintenance of cell number (GO:0098727)	139	13	0.6	+	21.55	4.79e-10
chromatin silencing (GO:0006342)	67	6	0.29	+	20.64	0.00477
stem cell population maintenance (GO:0019827)	137	12	0.59	+	20.19	1e-08
regulation of chromatin organization (GO:1902275)	163	14	0.71	+	19.79	1.52e-10
gene silencing by RNA (GO:0031047)	71	6	0.31	+	19.48	0.00666
gene silencing (GO:0016458)	145	12	0.63	+	19.07	1.93e-08
regulation of transforming growth factor beta receptor signaling pathway (GO:0017015)	99	8	0.43	+	18.62	0.000126
regulation of cellular response to transforming growth factor beta stimulus (GO:1903844)	101	8	0.44	+	18.25	0.000146
intracellular steroid hormone receptor signaling pathway (GO:0030518)	77	6	0.33	+	17.96	0.0106
positive regulation of chromosome organization (GO:2001252)	155	12	0.67	+	17.84	4.15e-08
covalent chromatin modification (GO:0016569)	465	35	2.02	+	17.35	5.86e-30
negative regulation of chromosome organization (GO:2001251)	110	8	0.48	+	16.76	0.000281
chromatin assembly or disassembly (GO:0006333)	150	10	0.65	+	15.36	1.13e-05
regulation of striated muscle tissue development (GO:0016202)	120	8	0.52	+	15.36	0.000544
regulation of muscle tissue development (GO:1901861)	122	8	0.53	+	15.11	0.000616
regulation of muscle organ development (GO:0048634)	125	8	0.54	+	14.75	0.000741
transforming growth factor beta receptor signaling pathway (GO:0007179)	94	6	0.41	+	14.71	0.0331
post-embryonic development (GO:0009791)	94	6	0.41	+	14.71	0.0331
regulation of gliogenesis (GO:0014013)	95	6	0.41	+	14.56	0.0352
nucleosome organization (GO:0034728)	144	9	0.62	+	14.4	0.000136
chromatin organization (GO:0006325)	648	39	2.81	+	13.87	1.82e-30
negative regulation of transcription from RNA polymerase II promoter (GO:0000122)	772	44	3.35	+	13.14	2.39e-34
mesoderm development (GO:0007498)	123	7	0.53	+	13.12	0.0107
embryonic limb morphogenesis (GO:0030326)	126	7	0.55	+	12.8	0.0125
embryonic appendage morphogenesis (GO:0035113)	126	7	0.55	+	12.8	0.0125
limb morphogenesis (GO:0035108)	146	8	0.63	+	12.63	0.00238
appendage morphogenesis (GO:0035107)	146	8	0.63	+	12.63	0.00238
hepaticobiliary system development (GO:0061008)	128	7	0.56	+	12.6	0.0139
signal transduction by p53 class mediator (GO:0072331)	132	7	0.57	+	12.22	0.0169
cardiac muscle tissue development (GO:0048738)	153	8	0.66	+	12.05	0.00338
male gonad development (GO:0008584)	134	7	0.58	+	12.04	0.0187
development of primary male sexual characteristics (GO:0046546)	134	7	0.58	+	12.04	0.0187
transmembrane receptor protein serine/threonine kinase signaling pathway (GO:0007178)	193	10	0.84	+	11.94	0.000121
mesenchyme development (GO:0060485)	194	10	0.84	+	11.88	0.000127
stem cell differentiation (GO:0048863)	136	7	0.59	+	11.86	0.0206
regulation of reactive oxygen species metabolic process (GO:2000377)	159	8	0.69	+	11.6	0.0045
regulation of chromosome organization (GO:0033044)	300	15	1.3	+	11.52	3.59e-08
histone modification (GO:0016570)	346	17	1.5	+	11.32	1.52e-09
heart morphogenesis (GO:0003007)	224	11	0.97	+	11.32	3.78e-05
cellular response to transforming growth factor beta stimulus (GO:0071560)	143	7	0.62	+	11.28	0.0286
response to transforming growth factor beta (GO:0071559)	146	7	0.63	+	11.05	0.0327
negative regulation of transcription, DNA-templated (GO:0045892)	1117	53	4.85	+	10.94	2.11e-39
response to ionizing radiation (GO:0010212)	148	7	0.64	+	10.9	0.0357
regulation of signal transduction by p53 class mediator (GO:1901796)	170	8	0.74	+	10.85	0.0074
limb development (GO:0060173)	171	8	0.74	+	10.78	0.00773
appendage development (GO:0048736)	171	8	0.74	+	10.78	0.00773
negative regulation of nucleic acid-templated transcription (GO:1903507)	1160	54	5.03	+	10.73	5.93e-40
regulation of muscle cell differentiation (GO:0051147)	172	8	0.75	+	10.72	0.00807
negative regulation of RNA biosynthetic process (GO:1902679)	1162	54	5.04	+	10.71	6.49e-40
developmental growth (GO:0048589)	350	16	1.52	+	10.54	2.45e-08
cardiac chamber development (GO:0003205)	154	7	0.67	+	10.48	0.0462
male sex differentiation (GO:0046661)	155	7	0.67	+	10.41	0.0481
positive regulation of transcription from RNA polymerase II promoter (GO:0045944)	1064	48	4.62	+	10.4	1.22e-33
negative regulation of RNA metabolic process (GO:0051253)	1205	54	5.23	+	10.33	4.27e-39
growth (GO:0040007)	413	18	1.79	+	10.04	2.02e-09
negative regulation of cellular macromolecule biosynthetic process (GO:2000113)	1318	57	5.72	+	9.97	3.49e-41
gonad development (GO:0008406)	209	9	0.91	+	9.92	0.00309
positive regulation of nucleic acid-templated transcription (GO:1903508)	1378	59	5.98	+	9.87	6.44e-43
positive regulation of transcription, DNA-templated (GO:0045893)	1378	59	5.98	+	9.87	6.44e-43
positive regulation of RNA biosynthetic process (GO:1902680)	1379	59	5.98	+	9.86	6.71e-43
chromosome organization (GO:0051276)	1009	43	4.38	+	9.82	3.3e-28
regulation of transmembrane receptor protein serine/threonine kinase signaling pathway (GO:0090092)	213	9	0.92	+	9.74	0.00362
development of primary sexual characteristics (GO:0045137)	214	9	0.93	+	9.69	0.00376
negative regulation of nucleobase-containing compound metabolic process (GO:0045934)	1357	57	5.89	+	9.68	1.72e-40
sex differentiation (GO:0007548)	262	11	1.14	+	9.68	0.000186
peptidyl-lysine modification (GO:0018205)	286	12	1.24	+	9.67	4.09e-05
cellular response to steroid hormone stimulus (GO:0071383)	191	8	0.83	+	9.65	0.0174
negative regulation of macromolecule biosynthetic process (GO:0010558)	1389	58	6.03	+	9.62	2.55e-41
rhythmic process (GO:0048511)	288	12	1.25	+	9.6	4.41e-05
positive regulation of RNA metabolic process (GO:0051254)	1429	59	6.2	+	9.52	5.06e-42
tube development (GO:0035295)	561	23	2.43	+	9.45	2.07e-12
regulation of cellular response to growth factor stimulus (GO:0090287)	244	10	1.06	+	9.45	0.00105
striated muscle tissue development (GO:0014706)	272	11	1.18	+	9.32	0.000271
protein-DNA complex subunit organization (GO:0071824)	223	9	0.97	+	9.3	0.00527
negative regulation of cellular biosynthetic process (GO:0031327)	1466	58	6.36	+	9.12	5.14e-40
DNA conformation change (GO:0071103)	254	10	1.1	+	9.07	0.00152
transcription from RNA polymerase II promoter (GO:0006366)	791	31	3.43	+	9.03	1.34e-17
negative regulation of biosynthetic process (GO:0009890)	1487	58	6.45	+	8.99	1.13e-39
eye development (GO:0001654)	334	13	1.45	+	8.97	2.17e-05
DNA repair (GO:0006281)	489	19	2.12	+	8.95	2.98e-09
tube morphogenesis (GO:0035239)	335	13	1.45	+	8.94	2.25e-05
muscle tissue development (GO:0060537)	285	11	1.24	+	8.9	0.000432
reproductive structure development (GO:0048608)	415	16	1.8	+	8.89	3e-07
camera-type eye development (GO:0043010)	288	11	1.25	+	8.8	0.00048
reproductive system development (GO:0061458)	419	16	1.82	+	8.8	3.45e-07
negative regulation of cell cycle process (GO:0010948)	270	10	1.17	+	8.54	0.00264
cellular response to DNA damage stimulus (GO:0006974)	731	27	3.17	+	8.51	4.09e-14
negative regulation of mitotic cell cycle (GO:0045930)	272	10	1.18	+	8.47	0.00282
positive regulation of macromolecule biosynthetic process (GO:0010557)	1628	59	7.06	+	8.35	8.05e-39
sensory organ morphogenesis (GO:0090596)	250	9	1.08	+	8.3	0.0134
muscle structure development (GO:0061061)	447	16	1.94	+	8.25	8.82e-07
negative regulation of gene expression (GO:0010629)	1597	57	6.93	+	8.23	1.23e-36
regulation of neuron death (GO:1901214)	281	10	1.22	+	8.2	0.00379
muscle organ development (GO:0007517)	281	10	1.22	+	8.2	0.00379
heart development (GO:0007507)	479	17	2.08	+	8.18	2.44e-07
regulation of transcription from RNA polymerase II promoter (GO:0006357)	1908	67	8.28	+	8.09	9.45e-46
positive regulation of nucleobase-containing compound metabolic process (GO:0045935)	1684	59	7.31	+	8.07	5.4e-38
positive regulation of gene expression (GO:0010628)	1720	60	7.46	+	8.04	8.44e-39
positive regulation of cell cycle process (GO:0090068)	264	9	1.15	+	7.86	0.0209
in utero embryonic development (GO:0001701)	324	11	1.41	+	7.82	0.00154
epithelial tube morphogenesis (GO:0060562)	298	10	1.29	+	7.73	0.00642
positive regulation of cellular biosynthetic process (GO:0031328)	1761	59	7.64	+	7.72	6.66e-37
leukocyte differentiation (GO:0002521)	301	10	1.31	+	7.66	0.00702
urogenital system development (GO:0001655)	303	10	1.31	+	7.61	0.00745
positive regulation of biosynthetic process (GO:0009891)	1791	59	7.77	+	7.59	1.72e-36
cellular response to organic cyclic compound (GO:0071407)	488	16	2.12	+	7.56	3.12e-06
embryonic morphogenesis (GO:0048598)	555	18	2.41	+	7.47	2.56e-07
negative regulation of cell development (GO:0010721)	279	9	1.21	+	7.43	0.0325
negative regulation of cell differentiation (GO:0045596)	628	20	2.72	+	7.34	2.4e-08
embryonic organ morphogenesis (GO:0048562)	284	9	1.23	+	7.3	0.0375
protein deubiquitination (GO:0016579)	286	9	1.24	+	7.25	0.0397
tissue morphogenesis (GO:0048729)	514	16	2.23	+	7.17	6.55e-06
negative regulation of organelle organization (GO:0010639)	322	10	1.4	+	7.16	0.0128
regulation of binding (GO:0051098)	325	10	1.41	+	7.09	0.0139
response to oxygen levels (GO:0070482)	358	11	1.55	+	7.08	0.00411
negative regulation of cell proliferation (GO:0008285)	651	20	2.82	+	7.08	4.57e-08
developmental process involved in reproduction (GO:0003006)	629	19	2.73	+	6.96	2.24e-07
cellular response to growth factor stimulus (GO:0071363)	468	14	2.03	+	6.89	0.000137
gland development (GO:0048732)	402	12	1.74	+	6.88	0.00162
DNA metabolic process (GO:0006259)	777	23	3.37	+	6.82	1.86e-09
morphogenesis of an epithelium (GO:0002009)	409	12	1.77	+	6.76	0.00194
embryonic organ development (GO:0048568)	418	12	1.81	+	6.62	0.00245
response to radiation (GO:0009314)	421	12	1.83	+	6.57	0.00264
response to growth factor (GO:0070848)	495	14	2.15	+	6.52	0.000274
chordate embryonic development (GO:0043009)	569	16	2.47	+	6.48	2.76e-05
embryo development ending in birth or egg hatching (GO:0009792)	574	16	2.49	+	6.42	3.12e-05
positive regulation of cell cycle (GO:0045787)	359	10	1.56	+	6.42	0.0333
cellular response to hormone stimulus (GO:0032870)	543	15	2.36	+	6.37	0.000114
pattern specification process (GO:0007389)	405	11	1.76	+	6.26	0.0135
cellular response to nitrogen compound (GO:1901699)	558	15	2.42	+	6.2	0.000163
forebrain development (GO:0030900)	374	10	1.62	+	6.16	0.0476
transcription, DNA-templated (GO:0006351)	2586	69	11.22	+	6.15	6.55e-40
negative regulation of nitrogen compound metabolic process (GO:0051172)	2249	60	9.76	+	6.15	3.51e-32
nucleic acid-templated transcription (GO:0097659)	2587	69	11.23	+	6.15	6.72e-40
RNA biosynthetic process (GO:0032774)	2597	69	11.27	+	6.12	8.67e-40
brain development (GO:0007420)	684	18	2.97	+	6.06	7.13e-06
animal organ morphogenesis (GO:0009887)	876	23	3.8	+	6.05	2.14e-08
negative regulation of cell cycle (GO:0045786)	540	14	2.34	+	5.97	0.000791
negative regulation of cellular metabolic process (GO:0031324)	2405	61	10.44	+	5.85	1e-31
sensory organ development (GO:0007423)	513	13	2.23	+	5.84	0.00307
cellular response to lipid (GO:0071396)	476	12	2.07	+	5.81	0.00949
head development (GO:0060322)	720	18	3.12	+	5.76	1.59e-05
negative regulation of macromolecule metabolic process (GO:0010605)	2444	61	10.6	+	5.75	2.51e-31
regulation of cell cycle process (GO:0010564)	602	15	2.61	+	5.74	0.000438
response to organic cyclic compound (GO:0014070)	885	22	3.84	+	5.73	2e-07
regulation of mitotic cell cycle (GO:0007346)	523	13	2.27	+	5.73	0.00381
cellular response to endogenous stimulus (GO:0071495)	1053	26	4.57	+	5.69	2.31e-09
regulation of cellular response to stress (GO:0080135)	615	15	2.67	+	5.62	0.000576
anatomical structure formation involved in morphogenesis (GO:0048646)	824	20	3.58	+	5.59	2.87e-06
negative regulation of developmental process (GO:0051093)	835	20	3.62	+	5.52	3.61e-06
embryo development (GO:0009790)	923	22	4.01	+	5.49	4.46e-07
circulatory system development (GO:0072359)	803	19	3.48	+	5.45	1.29e-05
nucleobase-containing compound biosynthetic process (GO:0034654)	2944	69	12.77	+	5.4	3.29e-36
immune system development (GO:0002520)	598	14	2.59	+	5.4	0.0027
negative regulation of metabolic process (GO:0009892)	2688	62	11.66	+	5.32	3.99e-30
hematopoietic or lymphoid organ development (GO:0048534)	567	13	2.46	+	5.28	0.00934
positive regulation of organelle organization (GO:0010638)	611	14	2.65	+	5.28	0.00348
heterocycle biosynthetic process (GO:0018130)	3014	69	13.08	+	5.28	1.53e-35
aromatic compound biosynthetic process (GO:0019438)	3017	69	13.09	+	5.27	1.63e-35
response to lipid (GO:0033993)	831	19	3.61	+	5.27	2.26e-05
central nervous system development (GO:0007417)	885	20	3.84	+	5.21	9.77e-06
enzyme linked receptor protein signaling pathway (GO:0007167)	714	16	3.1	+	5.16	0.000634
response to endogenous stimulus (GO:0009719)	1264	28	5.48	+	5.11	3.06e-09
positive regulation of nitrogen compound metabolic process (GO:0051173)	2814	62	12.21	+	5.08	5.62e-29
positive regulation of cell differentiation (GO:0045597)	865	19	3.75	+	5.06	4.32e-05
organic cyclic compound biosynthetic process (GO:1901362)	3152	69	13.68	+	5.05	2.84e-34
response to hormone (GO:0009725)	777	17	3.37	+	5.04	0.00033
regulation of cell proliferation (GO:0042127)	1558	34	6.76	+	5.03	5.53e-12
positive regulation of macromolecule metabolic process (GO:0010604)	2892	63	12.55	+	5.02	1.99e-29
epithelium development (GO:0060429)	1061	23	4.6	+	5	9.64e-07
regulation of nucleic acid-templated transcription (GO:1903506)	3651	79	15.84	+	4.99	2.92e-43
positive regulation of cellular metabolic process (GO:0031325)	2917	63	12.66	+	4.98	3.29e-29
regulation of RNA biosynthetic process (GO:2001141)	3659	79	15.88	+	4.98	3.46e-43
regulation of transcription, DNA-templated (GO:0006355)	3627	78	15.74	+	4.96	5.15e-42
cellular response to stress (GO:0033554)	1561	33	6.77	+	4.87	4.3e-11
RNA metabolic process (GO:0016070)	3434	72	14.9	+	4.83	1.43e-35
regulation of RNA metabolic process (GO:0051252)	3777	79	16.39	+	4.82	3.91e-42
positive regulation of developmental process (GO:0051094)	1207	25	5.24	+	4.77	3.23e-07
regulation of cell cycle (GO:0051726)	1019	21	4.42	+	4.75	1.79e-05
positive regulation of cell death (GO:0010942)	632	13	2.74	+	4.74	0.0305
positive regulation of metabolic process (GO:0009893)	3129	64	13.58	+	4.71	1.51e-28
response to nitrogen compound (GO:1901698)	981	20	4.26	+	4.7	5.56e-05
regulation of growth (GO:0040008)	641	13	2.78	+	4.67	0.0355
cellular nitrogen compound biosynthetic process (GO:0044271)	3455	70	14.99	+	4.67	6.82e-33
response to abiotic stimulus (GO:0009628)	1089	22	4.73	+	4.66	9.85e-06
regulation of cellular macromolecule biosynthetic process (GO:2000112)	4063	82	17.63	+	4.65	3.5e-44
protein modification by small protein conjugation or removal (GO:0070647)	999	20	4.33	+	4.61	7.54e-05
nucleic acid metabolic process (GO:0090304)	3956	79	17.17	+	4.6	1.34e-40
regulation of cell development (GO:0060284)	806	16	3.5	+	4.57	0.00321
positive regulation of multicellular organismal process (GO:0051240)	1464	29	6.35	+	4.57	1.63e-08
regulation of nucleobase-containing compound metabolic process (GO:0019219)	4141	82	17.97	+	4.56	1.6e-43
regulation of macromolecule biosynthetic process (GO:0010556)	4169	82	18.09	+	4.53	2.73e-43
positive regulation of cellular component organization (GO:0051130)	1180	23	5.12	+	4.49	7.55e-06
gene expression (GO:0010467)	3722	72	16.15	+	4.46	3.46e-33
cellular macromolecule biosynthetic process (GO:0034645)	3659	70	15.88	+	4.41	2.97e-31
single organism reproductive process (GO:0044702)	1213	23	5.26	+	4.37	1.28e-05
macromolecule biosynthetic process (GO:0009059)	3723	70	16.15	+	4.33	9.27e-31
regulation of cellular biosynthetic process (GO:0031326)	4362	82	18.93	+	4.33	1.01e-41
regulation of cell differentiation (GO:0045595)	1544	29	6.7	+	4.33	5.98e-08
negative regulation of cellular protein metabolic process (GO:0032269)	1023	19	4.44	+	4.28	0.000614
negative regulation of cell death (GO:0060548)	917	17	3.98	+	4.27	0.00342
reproductive process (GO:0022414)	1351	25	5.86	+	4.26	3.41e-06
regulation of biosynthetic process (GO:0009889)	4432	82	19.23	+	4.26	3.59e-41
reproduction (GO:0000003)	1352	25	5.87	+	4.26	3.46e-06
regulation of multicellular organismal development (GO:2000026)	1738	32	7.54	+	4.24	5.57e-09
regulation of apoptotic process (GO:0042981)	1423	26	6.17	+	4.21	1.81e-06
tissue development (GO:0009888)	1643	30	7.13	+	4.21	4.66e-08
regulation of programmed cell death (GO:0043067)	1437	26	6.24	+	4.17	2.23e-06
negative regulation of apoptotic process (GO:0043066)	832	15	3.61	+	4.15	0.0253
anatomical structure morphogenesis (GO:0009653)	1952	35	8.47	+	4.13	6.34e-10
negative regulation of programmed cell death (GO:0043069)	845	15	3.67	+	4.09	0.0305
regulation of gene expression (GO:0010468)	4544	80	19.72	+	4.06	2.08e-37
regulation of cell death (GO:0010941)	1537	27	6.67	+	4.05	1.76e-06
nucleobase-containing compound metabolic process (GO:0006139)	4512	79	19.58	+	4.04	2.95e-36
negative regulation of protein metabolic process (GO:0051248)	1087	19	4.72	+	4.03	0.00157
animal organ development (GO:0048513)	2961	51	12.85	+	3.97	1.03e-16
cellular response to oxygen-containing compound (GO:1901701)	874	15	3.79	+	3.96	0.0457
response to organonitrogen compound (GO:0010243)	880	15	3.82	+	3.93	0.0496
response to oxygen-containing compound (GO:1901700)	1410	24	6.12	+	3.92	4.31e-05
cell cycle process (GO:0022402)	1006	17	4.37	+	3.89	0.0122
heterocycle metabolic process (GO:0046483)	4685	79	20.33	+	3.89	5.08e-35
multi-organism reproductive process (GO:0044703)	953	16	4.14	+	3.87	0.0282
cellular aromatic compound metabolic process (GO:0006725)	4722	79	20.49	+	3.86	9.21e-35
macromolecule modification (GO:0043412)	3394	56	14.73	+	3.8	1.87e-18
organic cyclic compound metabolic process (GO:1901360)	4945	79	21.46	+	3.68	3e-33
regulation of organelle organization (GO:0033043)	1190	19	5.16	+	3.68	0.00616
negative regulation of signal transduction (GO:0009968)	1134	18	4.92	+	3.66	0.0138
organelle organization (GO:0006996)	3097	49	13.44	+	3.65	3.78e-14
cellular response to organic substance (GO:0071310)	1967	31	8.54	+	3.63	7.73e-07
cellular nitrogen compound metabolic process (GO:0034641)	5120	79	22.22	+	3.56	4.11e-32
nervous system development (GO:0007399)	2205	34	9.57	+	3.55	1.16e-07
negative regulation of cellular process (GO:0048523)	4291	66	18.62	+	3.54	1.63e-22
cellular biosynthetic process (GO:0044249)	4655	70	20.2	+	3.47	1.83e-24
cell cycle (GO:0007049)	1333	20	5.78	+	3.46	0.00784
regulation of developmental process (GO:0050793)	2284	34	9.91	+	3.43	3.04e-07
organic substance biosynthetic process (GO:1901576)	4742	70	20.58	+	3.4	5.98e-24
positive regulation of cell communication (GO:0010647)	1570	23	6.81	+	3.38	0.00149
negative regulation of cell communication (GO:0010648)	1232	18	5.35	+	3.37	0.0439
positive regulation of signaling (GO:0023056)	1578	23	6.85	+	3.36	0.00163
negative regulation of signaling (GO:0023057)	1236	18	5.36	+	3.36	0.0459
biosynthetic process (GO:0009058)	4809	70	20.87	+	3.35	1.47e-23
positive regulation of signal transduction (GO:0009967)	1443	21	6.26	+	3.35	0.00646
cellular response to chemical stimulus (GO:0070887)	2416	35	10.48	+	3.34	2.92e-07
regulation of response to stress (GO:0080134)	1382	20	6	+	3.34	0.0137
cell differentiation (GO:0030154)	3462	50	15.02	+	3.33	6.29e-13
response to stress (GO:0006950)	3263	47	14.16	+	3.32	1.24e-11
cell development (GO:0048468)	1465	21	6.36	+	3.3	0.00825
regulation of multicellular organismal process (GO:0051239)	2685	38	11.65	+	3.26	5.37e-08
cellular developmental process (GO:0048869)	3534	50	15.33	+	3.26	1.49e-12
positive regulation of cellular process (GO:0048522)	4808	68	20.86	+	3.26	1.58e-21
regulation of nitrogen compound metabolic process (GO:0051171)	5811	82	25.21	+	3.25	7.37e-32
negative regulation of biological process (GO:0048519)	4778	67	20.73	+	3.23	1.04e-20
regulation of cellular protein metabolic process (GO:0032268)	2436	34	10.57	+	3.22	1.74e-06
regulation of macromolecule metabolic process (GO:0060255)	6010	83	26.08	+	3.18	4.49e-32
positive regulation of cellular protein metabolic process (GO:0032270)	1449	20	6.29	+	3.18	0.0281
response to organic substance (GO:0010033)	2612	36	11.33	+	3.18	5.53e-07
regulation of cellular metabolic process (GO:0031323)	6029	83	26.16	+	3.17	5.78e-32
regulation of primary metabolic process (GO:0080090)	5976	82	25.93	+	3.16	6.65e-31
regulation of protein modification process (GO:0031399)	1680	23	7.29	+	3.16	0.00492
positive regulation of protein metabolic process (GO:0051247)	1543	21	6.7	+	3.14	0.0188
regulation of cellular component organization (GO:0051128)	2321	31	10.07	+	3.08	4.44e-05
multi-organism process (GO:0051704)	2398	32	10.41	+	3.08	2.3e-05
system development (GO:0048731)	4156	54	18.03	+	2.99	1.34e-12
positive regulation of biological process (GO:0048518)	5400	70	23.43	+	2.99	2.28e-20
regulation of signal transduction (GO:0009966)	2783	36	12.08	+	2.98	3.3e-06
positive regulation of response to stimulus (GO:0048584)	2088	27	9.06	+	2.98	0.00119
regulation of metabolic process (GO:0019222)	6533	84	28.35	+	2.96	1.48e-30
regulation of protein metabolic process (GO:0051246)	2684	34	11.65	+	2.92	2.25e-05
regulation of cell communication (GO:0010646)	3086	39	13.39	+	2.91	7.95e-07
cellular protein modification process (GO:0006464)	3118	39	13.53	+	2.88	1.09e-06
protein modification process (GO:0036211)	3118	39	13.53	+	2.88	1.09e-06
multicellular organism development (GO:0007275)	4745	59	20.59	+	2.87	8.45e-14
regulation of signaling (GO:0023051)	3139	39	13.62	+	2.86	1.33e-06
cell surface receptor signaling pathway (GO:0007166)	2217	27	9.62	+	2.81	0.00398
single-organism developmental process (GO:0044767)	5350	64	23.21	+	2.76	3.65e-15
cellular macromolecule metabolic process (GO:0044260)	6946	83	30.14	+	2.75	4.46e-27
anatomical structure development (GO:0048856)	5073	60	22.01	+	2.73	3.89e-13
developmental process (GO:0032502)	5436	64	23.59	+	2.71	8.75e-15
cellular component organization (GO:0016043)	5242	59	22.75	+	2.59	1.14e-11
single-multicellular organism process (GO:0044707)	5539	62	24.03	+	2.58	9.59e-13
macromolecule metabolic process (GO:0043170)	7685	85	33.35	+	2.55	3.32e-26
response to chemical (GO:0042221)	3897	43	16.91	+	2.54	3.92e-06
cellular component organization or biogenesis (GO:0071840)	5457	60	23.68	+	2.53	1.48e-11
cellular protein metabolic process (GO:0044267)	3698	40	16.05	+	2.49	4.43e-05
regulation of response to stimulus (GO:0048583)	3761	40	16.32	+	2.45	7.28e-05
cellular response to stimulus (GO:0051716)	6204	63	26.92	+	2.34	5.97e-11
multicellular organismal process (GO:0032501)	6633	65	28.78	+	2.26	6.85e-11
nitrogen compound metabolic process (GO:0006807)	8534	83	37.03	+	2.24	4.59e-20
cellular metabolic process (GO:0044237)	8936	83	38.77	+	2.14	1.62e-18
primary metabolic process (GO:0044238)	9069	83	39.35	+	2.11	5.06e-18
protein metabolic process (GO:0019538)	4411	40	19.14	+	2.09	0.00652
organic substance metabolic process (GO:0071704)	9416	85	40.86	+	2.08	4.62e-19
metabolic process (GO:0008152)	9878	85	42.86	+	1.98	2.13e-17
response to stimulus (GO:0050896)	7844	66	34.04	+	1.94	9.26e-08
regulation of cellular process (GO:0050794)	10473	87	45.44	+	1.91	8.66e-18
regulation of biological process (GO:0050789)	11142	87	48.35	+	1.8	1.46e-15
biological regulation (GO:0065007)	11745	87	50.96	+	1.71	1.12e-13
single-organism cellular process (GO:0044763)	9841	69	42.7	+	1.62	0.000154
single-organism process (GO:0044699)	12686	78	55.05	+	1.42	0.00115
cellular process (GO:0009987)	14882	89	64.57	+	1.38	1.7e-07
biological_process (GO:0008150)	17272	90	74.95	+	1.2	0.00371
Unclassified (UNCLASSIFIED)	3700	1	16.05	-	< 0.2	0

## Sheet: cluster7
GO biological process complete	Homo sapiens - REFLIST (20972)	upload_1 (233)	upload_1 (expected)	upload_1 (over/under)	upload_1 (fold Enrichment)	upload_1 (P-value)
Bergmann glial cell differentiation (GO:0060020)	8	5	0.09	+	56.26	0.00035
regulation of myosin-light-chain-phosphatase activity (GO:0035507)	7	4	0.08	+	51.43	0.0119
signal complex assembly (GO:0007172)	8	4	0.09	+	45	0.0201
insulin-like growth factor receptor signaling pathway (GO:0048009)	14	6	0.16	+	38.58	0.000137
cell proliferation involved in kidney development (GO:0072111)	10	4	0.11	+	36	0.0481
positive regulation of glycogen biosynthetic process (GO:0045725)	15	5	0.17	+	30	0.00761
positive regulation of glucose import in response to insulin stimulus (GO:2001275)	15	5	0.17	+	30	0.00761
neurotrophin TRK receptor signaling pathway (GO:0048011)	15	5	0.17	+	30	0.00761
regulation of glycogen biosynthetic process (GO:0005979)	28	9	0.31	+	28.93	4.17e-07
regulation of glucan biosynthetic process (GO:0010962)	28	9	0.31	+	28.93	4.17e-07
peptidyl-tyrosine autophosphorylation (GO:0038083)	47	15	0.52	+	28.73	1.52e-13
growth hormone receptor signaling pathway (GO:0060396)	19	6	0.21	+	28.42	0.00082
regulation of fatty acid beta-oxidation (GO:0031998)	16	5	0.18	+	28.13	0.0104
epidermal growth factor receptor signaling pathway (GO:0007173)	58	18	0.64	+	27.93	1.41e-16
cellular response to growth hormone stimulus (GO:0071378)	20	6	0.22	+	27	0.00111
negative regulation of insulin receptor signaling pathway (GO:0046627)	30	9	0.33	+	27	7.62e-07
peptidyl-threonine phosphorylation (GO:0018107)	74	22	0.82	+	26.76	1.79e-20
activation of protein kinase A activity (GO:0034199)	17	5	0.19	+	26.47	0.014
positive regulation of glycogen metabolic process (GO:0070875)	17	5	0.19	+	26.47	0.014
ERBB2 signaling pathway (GO:0038128)	39	11	0.43	+	25.39	1.16e-08
peptidyl-threonine modification (GO:0018210)	78	22	0.87	+	25.39	5.49e-20
regulation of glycogen metabolic process (GO:0070873)	32	9	0.36	+	25.31	1.34e-06
platelet-derived growth factor receptor signaling pathway (GO:0048008)	32	9	0.36	+	25.31	1.34e-06
negative regulation of cellular response to insulin stimulus (GO:1900077)	32	9	0.36	+	25.31	1.34e-06
phosphatidylinositol-3-phosphate biosynthetic process (GO:0036092)	50	14	0.56	+	25.2	1.07e-11
cellular response to prostaglandin E stimulus (GO:0071380)	18	5	0.2	+	25	0.0184
phosphatidylinositol 3-kinase signaling (GO:0014065)	29	8	0.32	+	24.83	1.64e-05
activin receptor signaling pathway (GO:0032924)	22	6	0.24	+	24.55	0.00192
regulation of axon regeneration (GO:0048679)	22	6	0.24	+	24.55	0.00192
ERBB signaling pathway (GO:0038127)	82	22	0.91	+	24.15	1.59e-19
activation of MAPKK activity (GO:0000186)	53	14	0.59	+	23.78	2.35e-11
regulation of glucose import in response to insulin stimulus (GO:2001273)	19	5	0.21	+	23.69	0.0239
positive regulation of glucose import (GO:0046326)	42	11	0.47	+	23.57	2.54e-08
positive regulation of cellular response to insulin stimulus (GO:1900078)	27	7	0.3	+	23.34	0.000261
positive regulation of phosphatidylinositol 3-kinase activity (GO:0043552)	31	8	0.34	+	23.23	2.75e-05
regulation of polysaccharide biosynthetic process (GO:0032885)	35	9	0.39	+	23.15	2.91e-06
negative regulation of cell junction assembly (GO:1901889)	20	5	0.22	+	22.5	0.0306
endothelial cell proliferation (GO:0001935)	24	6	0.27	+	22.5	0.00318
peptidyl-serine phosphorylation (GO:0018105)	164	40	1.82	+	21.95	1.8e-36
vascular endothelial growth factor receptor signaling pathway (GO:0048010)	74	18	0.82	+	21.89	9.7e-15
regulation of neuron projection regeneration (GO:0070570)	25	6	0.28	+	21.6	0.00403
histone phosphorylation (GO:0016572)	25	6	0.28	+	21.6	0.00403
positive regulation of glucose transport (GO:0010828)	46	11	0.51	+	21.52	6.66e-08
regulation of glucose import (GO:0046324)	63	15	0.7	+	21.43	1.05e-11
insulin receptor signaling pathway (GO:0008286)	84	20	0.93	+	21.43	1.68e-16
regulation of phospholipase C activity (GO:1900274)	38	9	0.42	+	21.32	5.92e-06
positive regulation of lipid kinase activity (GO:0090218)	34	8	0.38	+	21.18	5.59e-05
regulation of phosphatidylinositol 3-kinase activity (GO:0043551)	43	10	0.48	+	20.93	7.86e-07
regulation of polysaccharide metabolic process (GO:0032881)	39	9	0.43	+	20.77	7.41e-06
response to growth hormone (GO:0060416)	31	7	0.34	+	20.32	0.000661
protein autophosphorylation (GO:0046777)	195	44	2.17	+	20.31	4.4e-39
negative regulation of epidermal growth factor receptor signaling pathway (GO:0042059)	40	9	0.44	+	20.25	9.21e-06
regulation of insulin receptor signaling pathway (GO:0046626)	49	11	0.54	+	20.21	1.3e-07
phosphatidylinositol-mediated signaling (GO:0048015)	130	29	1.44	+	20.08	1.95e-24
positive regulation of bone mineralization (GO:0030501)	36	8	0.4	+	20	8.67e-05
positive regulation of phospholipase C activity (GO:0010863)	36	8	0.4	+	20	8.67e-05
inositol lipid-mediated signaling (GO:0048017)	131	29	1.46	+	19.93	2.42e-24
peptidyl-serine modification (GO:0018209)	181	40	2.01	+	19.89	7.96e-35
phosphatidylinositol phosphorylation (GO:0046854)	101	22	1.12	+	19.61	1.29e-17
positive regulation of phospholipase activity (GO:0010518)	51	11	0.57	+	19.41	1.97e-07
regulation of cellular response to insulin stimulus (GO:1900076)	66	14	0.73	+	19.09	4.47e-10
positive regulation of pathway-restricted SMAD protein phosphorylation (GO:0010862)	48	10	0.53	+	18.75	2.25e-06
positive regulation of phospholipid metabolic process (GO:1903727)	44	9	0.49	+	18.41	2.09e-05
negative regulation of cell-matrix adhesion (GO:0001953)	30	6	0.33	+	18	0.0115
positive regulation of biomineral tissue development (GO:0070169)	40	8	0.44	+	18	0.000194
regulation of pathway-restricted SMAD protein phosphorylation (GO:0060393)	61	12	0.68	+	17.71	6.9e-08
regulation of phospholipase activity (GO:0010517)	61	12	0.68	+	17.71	6.9e-08
lipid phosphorylation (GO:0046834)	113	22	1.26	+	17.52	1.36e-16
cellular response to cadmium ion (GO:0071276)	31	6	0.34	+	17.42	0.0138
negative regulation of ERBB signaling pathway (GO:1901185)	52	10	0.58	+	17.31	4.82e-06
regulation of lipid kinase activity (GO:0043550)	52	10	0.58	+	17.31	4.82e-06
positive regulation of lipase activity (GO:0060193)	64	12	0.71	+	16.88	1.19e-07
regulation of actin cytoskeleton reorganization (GO:2000249)	32	6	0.36	+	16.88	0.0166
MyD88-independent toll-like receptor signaling pathway (GO:0002756)	32	6	0.36	+	16.88	0.0166
endocardial cushion development (GO:0003197)	38	7	0.42	+	16.58	0.00257
peptidyl-tyrosine phosphorylation (GO:0018108)	192	35	2.13	+	16.41	3.12e-27
astrocyte differentiation (GO:0048708)	44	8	0.49	+	16.37	0.0004
peptidyl-tyrosine modification (GO:0018212)	194	35	2.16	+	16.24	4.4e-27
dendrite morphogenesis (GO:0048813)	50	9	0.56	+	16.2	6.24e-05
regulation of phosphoprotein phosphatase activity (GO:0043666)	39	7	0.43	+	16.16	0.00306
response to epidermal growth factor (GO:0070849)	45	8	0.5	+	16	0.000474
positive regulation of glucose metabolic process (GO:0010907)	34	6	0.38	+	15.88	0.0234
cellular response to glucagon stimulus (GO:0071377)	40	7	0.44	+	15.75	0.00361
ephrin receptor signaling pathway (GO:0048013)	87	15	0.97	+	15.52	1.05e-09
cellular response to insulin stimulus (GO:0032869)	151	26	1.68	+	15.5	8.15e-19
cellular response to catecholamine stimulus (GO:0071870)	35	6	0.39	+	15.43	0.0276
cellular response to monoamine stimulus (GO:0071868)	35	6	0.39	+	15.43	0.0276
cellular response to epidermal growth factor stimulus (GO:0071364)	41	7	0.46	+	15.37	0.00426
regulation of phospholipid metabolic process (GO:1903725)	65	11	0.72	+	15.23	2.48e-06
peptidyl-tyrosine dephosphorylation (GO:0035335)	101	17	1.12	+	15.15	3.48e-11
cellular response to nerve growth factor stimulus (GO:1990090)	42	7	0.47	+	15	0.00499
regulation of phosphatidylinositol 3-kinase signaling (GO:0014066)	146	24	1.62	+	14.8	1.09e-16
response to glucagon (GO:0033762)	49	8	0.54	+	14.7	0.000903
platelet activation (GO:0030168)	141	23	1.57	+	14.68	8.39e-16
regulation of epidermal growth factor receptor signaling pathway (GO:0042058)	80	13	0.89	+	14.63	9.61e-08
cellular response to peptide hormone stimulus (GO:0071375)	256	41	2.84	+	14.42	2.47e-30
positive regulation of neuron death (GO:1901216)	75	12	0.83	+	14.4	7.18e-07
response to catecholamine (GO:0071869)	38	6	0.42	+	14.21	0.044
response to monoamine (GO:0071867)	38	6	0.42	+	14.21	0.044
activation of protein kinase activity (GO:0032147)	292	46	3.24	+	14.18	3.29e-34
positive regulation of protein localization to plasma membrane (GO:1903078)	45	7	0.5	+	14	0.00787
thymus development (GO:0048538)	45	7	0.5	+	14	0.00787
response to nerve growth factor (GO:1990089)	45	7	0.5	+	14	0.00787
regulation of glucose transport (GO:0010827)	103	16	1.14	+	13.98	7.6e-10
negative regulation of axonogenesis (GO:0050771)	52	8	0.58	+	13.85	0.00141
sprouting angiogenesis (GO:0002040)	46	7	0.51	+	13.7	0.00909
regulation of ERBB signaling pathway (GO:1901184)	93	14	1.03	+	13.55	4.18e-08
T cell receptor signaling pathway (GO:0050852)	153	23	1.7	+	13.53	4.89e-15
T cell costimulation (GO:0031295)	80	12	0.89	+	13.5	1.48e-06
mesoderm formation (GO:0001707)	67	10	0.74	+	13.43	5.26e-05
positive regulation of MAP kinase activity (GO:0043406)	255	38	2.83	+	13.41	1e-26
regulation of lipase activity (GO:0060191)	88	13	0.98	+	13.3	3.07e-07
negative regulation of epithelial cell migration (GO:0010633)	55	8	0.61	+	13.09	0.00215
transmembrane receptor protein tyrosine kinase signaling pathway (GO:0007169)	517	75	5.74	+	13.06	8.96e-57
mesoderm morphogenesis (GO:0048332)	69	10	0.77	+	13.04	6.93e-05
cellular response to peptide (GO:1901653)	283	41	3.14	+	13.04	1.18e-28
lymphocyte costimulation (GO:0031294)	83	12	0.92	+	13.01	2.24e-06
regulation of cell-matrix adhesion (GO:0001952)	97	14	1.08	+	12.99	7.24e-08
immune response-regulating cell surface receptor signaling pathway involved in phagocytosis (GO:0002433)	126	18	1.4	+	12.86	8.46e-11
Fc-gamma receptor signaling pathway involved in phagocytosis (GO:0038096)	126	18	1.4	+	12.86	8.46e-11
positive regulation of DNA replication (GO:0045740)	56	8	0.62	+	12.86	0.00246
regulation of lipid catabolic process (GO:0050994)	56	8	0.62	+	12.86	0.00246
regulation of MAP kinase activity (GO:0043405)	326	46	3.62	+	12.7	3.86e-32
positive regulation of protein serine/threonine kinase activity (GO:0071902)	334	47	3.71	+	12.67	7.05e-33
Fc receptor mediated stimulatory signaling pathway (GO:0002431)	128	18	1.42	+	12.66	1.1e-10
positive regulation of osteoblast differentiation (GO:0045669)	57	8	0.63	+	12.63	0.0028
regulation of establishment of protein localization to plasma membrane (GO:0090003)	50	7	0.56	+	12.6	0.0157
positive regulation of protein localization to cell periphery (GO:1904377)	50	7	0.56	+	12.6	0.0157
positive regulation of endothelial cell migration (GO:0010595)	72	10	0.8	+	12.5	0.000103
Fc-gamma receptor signaling pathway (GO:0038094)	130	18	1.44	+	12.46	1.43e-10
mammary gland epithelium development (GO:0061180)	58	8	0.64	+	12.41	0.00319
regulation of focal adhesion assembly (GO:0051893)	51	7	0.57	+	12.35	0.0179
regulation of cell-substrate junction assembly (GO:0090109)	51	7	0.57	+	12.35	0.0179
negative regulation of cell-substrate adhesion (GO:0010812)	51	7	0.57	+	12.35	0.0179
I-kappaB kinase/NF-kappaB signaling (GO:0007249)	73	10	0.81	+	12.33	0.000117
axon guidance (GO:0007411)	221	30	2.46	+	12.22	2.87e-19
regulation of generation of precursor metabolites and energy (GO:0043467)	89	12	0.99	+	12.14	4.89e-06
regulation of protein serine/threonine kinase activity (GO:0071900)	475	64	5.28	+	12.13	1.78e-45
positive regulation of neuron apoptotic process (GO:0043525)	52	7	0.58	+	12.12	0.0203
neuron projection guidance (GO:0097485)	223	30	2.48	+	12.11	3.7e-19
regulation of plasma membrane organization (GO:1903729)	82	11	0.91	+	12.07	2.71e-05
regulation of bone mineralization (GO:0030500)	68	9	0.76	+	11.91	0.000836
actin cytoskeleton reorganization (GO:0031532)	53	7	0.59	+	11.89	0.0229
protein phosphorylation (GO:0006468)	970	128	10.78	+	11.88	1.95e-101
response to insulin (GO:0032868)	214	28	2.38	+	11.78	2.3e-17
phosphatidylinositol biosynthetic process (GO:0006661)	138	18	1.53	+	11.74	3.87e-10
positive regulation of cellular carbohydrate metabolic process (GO:0010676)	54	7	0.6	+	11.67	0.0259
regulation of adherens junction organization (GO:1903391)	54	7	0.6	+	11.67	0.0259
positive regulation of kinase activity (GO:0033674)	519	67	5.77	+	11.62	9.69e-47
positive regulation of protein kinase activity (GO:0045860)	481	62	5.34	+	11.6	9.56e-43
positive regulation of protein localization to membrane (GO:1905477)	109	14	1.21	+	11.56	3.3e-07
regulation of blood vessel endothelial cell migration (GO:0043535)	55	7	0.61	+	11.46	0.0292
regulation of nucleocytoplasmic transport (GO:0046822)	63	8	0.7	+	11.43	0.0059
epithelial cell proliferation (GO:0050673)	87	11	0.97	+	11.38	4.96e-05
stress-activated protein kinase signaling cascade (GO:0031098)	111	14	1.23	+	11.35	4.17e-07
regulation of endothelial cell migration (GO:0010594)	119	15	1.32	+	11.35	8.47e-08
Rho protein signal transduction (GO:0007266)	56	7	0.62	+	11.25	0.0328
Fc receptor signaling pathway (GO:0038093)	240	30	2.67	+	11.25	2.85e-18
positive regulation of reactive oxygen species metabolic process (GO:2000379)	88	11	0.98	+	11.25	5.57e-05
dendrite development (GO:0016358)	88	11	0.98	+	11.25	5.57e-05
phosphatidylinositol metabolic process (GO:0046488)	216	27	2.4	+	11.25	3.84e-16
regulation of protein dephosphorylation (GO:0035304)	64	8	0.71	+	11.25	0.00663
regulation of dendritic spine development (GO:0060998)	64	8	0.71	+	11.25	0.00663
response to peptide hormone (GO:0043434)	369	46	4.1	+	11.22	7.88e-30
enzyme linked receptor protein signaling pathway (GO:0007167)	714	89	7.93	+	11.22	1.46e-63
stress-activated MAPK cascade (GO:0051403)	105	13	1.17	+	11.14	2.58e-06
regulation of epithelial cell migration (GO:0010632)	178	22	1.98	+	11.12	1.6e-12
positive regulation of protein binding (GO:0032092)	81	10	0.9	+	11.11	0.000307
regulation of protein localization to plasma membrane (GO:1903076)	73	9	0.81	+	11.1	0.00151
activation of MAPK activity (GO:0000187)	146	18	1.62	+	11.1	9.88e-10
signal transduction by protein phosphorylation (GO:0023014)	415	51	4.61	+	11.06	2.97e-33
cellular response to alcohol (GO:0097306)	57	7	0.63	+	11.05	0.0368
positive regulation of smooth muscle cell proliferation (GO:0048661)	74	9	0.82	+	10.95	0.00169
B cell activation (GO:0042113)	140	17	1.56	+	10.93	6.13e-09
positive regulation of protein localization to nucleus (GO:1900182)	132	16	1.47	+	10.91	3.03e-08
regulation of cardiac muscle tissue development (GO:0055024)	66	8	0.73	+	10.91	0.00832
negative regulation of protein serine/threonine kinase activity (GO:0071901)	124	15	1.38	+	10.89	1.5e-07
axonogenesis (GO:0007409)	341	41	3.79	+	10.82	1.46e-25
regulation of stress fiber assembly (GO:0051492)	75	9	0.83	+	10.8	0.00189
regulation of cyclin-dependent protein serine/threonine kinase activity (GO:0000079)	84	10	0.93	+	10.72	0.000429
positive regulation of ERK1 and ERK2 cascade (GO:0070374)	185	22	2.06	+	10.7	3.49e-12
regulation of biomineral tissue development (GO:0070167)	76	9	0.84	+	10.66	0.00211
positive regulation of transmembrane receptor protein serine/threonine kinase signaling pathway (GO:0090100)	102	12	1.13	+	10.59	2.21e-05
regulation of carbohydrate biosynthetic process (GO:0043255)	85	10	0.94	+	10.59	0.000478
positive regulation of carbohydrate metabolic process (GO:0045913)	68	8	0.76	+	10.59	0.0104
axon development (GO:0061564)	369	43	4.1	+	10.49	1.86e-26
regulation of organ growth (GO:0046620)	86	10	0.96	+	10.47	0.000532
regulation of cyclin-dependent protein kinase activity (GO:1904029)	87	10	0.97	+	10.35	0.000592
regulation of cell-substrate adhesion (GO:0010810)	183	21	2.03	+	10.33	3.31e-11
positive regulation of endothelial cell proliferation (GO:0001938)	70	8	0.78	+	10.29	0.0128
glial cell differentiation (GO:0010001)	149	17	1.66	+	10.27	1.62e-08
protein dephosphorylation (GO:0006470)	193	22	2.14	+	10.26	8.19e-12
regulation of protein localization to cell periphery (GO:1904375)	79	9	0.88	+	10.25	0.0029
cell morphogenesis involved in neuron differentiation (GO:0048667)	391	44	4.34	+	10.13	1.51e-26
response to peptide (GO:1901652)	420	47	4.67	+	10.07	1.57e-28
negative regulation of developmental growth (GO:0048640)	81	9	0.9	+	10	0.00356
neuron projection morphogenesis (GO:0048812)	433	48	4.81	+	9.98	4.77e-29
plasma membrane bounded cell projection morphogenesis (GO:0120039)	437	48	4.86	+	9.89	7.16e-29
positive regulation of transferase activity (GO:0051347)	657	72	7.3	+	9.86	5.77e-46
positive regulation of cell-substrate adhesion (GO:0010811)	110	12	1.22	+	9.82	5.07e-05
positive regulation of protein import into nucleus (GO:0042307)	101	11	1.12	+	9.8	0.000223
cell projection morphogenesis (GO:0048858)	441	48	4.9	+	9.8	1.07e-28
cellular response to ketone (GO:1901655)	83	9	0.92	+	9.76	0.00435
antigen receptor-mediated signaling pathway (GO:0050851)	240	26	2.67	+	9.75	5.94e-14
regulation of cell junction assembly (GO:1901888)	74	8	0.82	+	9.73	0.0193
regulation of kinase activity (GO:0043549)	810	87	9	+	9.67	1.29e-56
regulation of protein localization to membrane (GO:1905475)	149	16	1.66	+	9.67	1.78e-07
positive regulation of protein import (GO:1904591)	103	11	1.14	+	9.61	0.000272
regulation of ERK1 and ERK2 cascade (GO:0070372)	253	27	2.81	+	9.61	1.93e-14
regulation of protein kinase activity (GO:0045859)	750	80	8.33	+	9.6	4.4e-51
transforming growth factor beta receptor signaling pathway (GO:0007179)	94	10	1.04	+	9.58	0.0012
positive regulation of epithelial cell migration (GO:0010634)	113	12	1.26	+	9.56	6.8e-05
positive regulation of MAPK cascade (GO:0043410)	481	51	5.34	+	9.54	3.11e-30
JNK cascade (GO:0007254)	85	9	0.94	+	9.53	0.00529
mesoderm development (GO:0007498)	123	13	1.37	+	9.51	1.7e-05
Ras protein signal transduction (GO:0007265)	152	16	1.69	+	9.47	2.38e-07
glial cell development (GO:0021782)	86	9	0.96	+	9.42	0.00582
immune response-regulating cell surface receptor signaling pathway (GO:0002768)	430	45	4.78	+	9.42	6.11e-26
lipid modification (GO:0030258)	240	25	2.67	+	9.38	6.44e-13
B cell differentiation (GO:0030183)	96	10	1.07	+	9.38	0.00145
cell part morphogenesis (GO:0032990)	462	48	5.13	+	9.35	8.3e-28
negative regulation of kinase activity (GO:0033673)	260	27	2.89	+	9.35	3.77e-14
transmembrane receptor protein serine/threonine kinase signaling pathway (GO:0007178)	193	20	2.14	+	9.33	9.8e-10
embryonic placenta development (GO:0001892)	87	9	0.97	+	9.31	0.0064
regulation of actin filament bundle assembly (GO:0032231)	87	9	0.97	+	9.31	0.0064
phosphorylation (GO:0016310)	1287	133	14.3	+	9.3	6.92e-93
regulation of neuron death (GO:1901214)	281	29	3.12	+	9.29	2.39e-15
gliogenesis (GO:0042063)	194	20	2.16	+	9.28	1.08e-09
regulation of cytokine biosynthetic process (GO:0042035)	97	10	1.08	+	9.28	0.00159
MAPK cascade (GO:0000165)	369	38	4.1	+	9.27	4.42e-21
Fc-epsilon receptor signaling pathway (GO:0038095)	175	18	1.94	+	9.26	1.94e-08
regulation of protein binding (GO:0043393)	185	19	2.06	+	9.24	4.8e-09
cellular response to carbohydrate stimulus (GO:0071322)	78	8	0.87	+	9.23	0.0283
regulation of oxidoreductase activity (GO:0051341)	88	9	0.98	+	9.21	0.00703
blood coagulation (GO:0007596)	294	30	3.27	+	9.18	7.54e-16
regulation of axonogenesis (GO:0050770)	157	16	1.74	+	9.17	3.81e-07
regulation of phosphatase activity (GO:0010921)	108	11	1.2	+	9.17	0.000436
regulation of DNA replication (GO:0006275)	118	12	1.31	+	9.15	0.000109
cellular response to organonitrogen compound (GO:0071417)	482	49	5.36	+	9.15	4.71e-28
coagulation (GO:0050817)	296	30	3.29	+	9.12	9.07e-16
negative regulation of cell morphogenesis involved in differentiation (GO:0010771)	79	8	0.88	+	9.11	0.031
negative regulation of cell projection organization (GO:0031345)	149	15	1.66	+	9.06	1.84e-06
hemostasis (GO:0007599)	299	30	3.32	+	9.03	1.19e-15
cell morphogenesis involved in differentiation (GO:0000904)	490	49	5.44	+	9	9.84e-28
cellular response to reactive oxygen species (GO:0034614)	120	12	1.33	+	9	0.000131
regulation of reproductive process (GO:2000241)	131	13	1.46	+	8.93	3.56e-05
regulation of dendrite development (GO:0050773)	131	13	1.46	+	8.93	3.56e-05
positive regulation of lipid metabolic process (GO:0045834)	131	13	1.46	+	8.93	3.56e-05
regulation of glucose metabolic process (GO:0010906)	101	10	1.12	+	8.91	0.0023
BMP signaling pathway (GO:0030509)	91	9	1.01	+	8.9	0.00923
extrinsic apoptotic signaling pathway (GO:0097191)	91	9	1.01	+	8.9	0.00923
negative regulation of protein kinase activity (GO:0006469)	243	24	2.7	+	8.89	8.75e-12
regulation of response to wounding (GO:1903034)	152	15	1.69	+	8.88	2.41e-06
regulation of protein localization to nucleus (GO:1900180)	223	22	2.48	+	8.88	1.47e-10
cellular response to transforming growth factor beta stimulus (GO:0071560)	143	14	1.59	+	8.81	1.06e-05
positive regulation of peptidyl-serine phosphorylation (GO:0033138)	92	9	1.02	+	8.81	0.0101
developmental cell growth (GO:0048588)	82	8	0.91	+	8.78	0.0406
negative regulation of neuron projection development (GO:0010977)	123	12	1.37	+	8.78	0.000171
neural tube formation (GO:0001841)	103	10	1.14	+	8.74	0.00274
positive regulation of protein phosphorylation (GO:0001934)	886	86	9.84	+	8.74	2.45e-52
regulation of MAPK cascade (GO:0043408)	670	65	7.44	+	8.73	1.13e-37
positive regulation of phosphorylation (GO:0042327)	929	90	10.32	+	8.72	3.55e-55
myeloid leukocyte differentiation (GO:0002573)	93	9	1.03	+	8.71	0.011
positive regulation of ossification (GO:0045778)	83	8	0.92	+	8.68	0.0443
neuron projection development (GO:0031175)	602	58	6.69	+	8.67	7.6e-33
response to ammonium ion (GO:0060359)	125	12	1.39	+	8.64	0.000203
response to transforming growth factor beta (GO:0071559)	146	14	1.62	+	8.63	1.38e-05
cellular response to hormone stimulus (GO:0032870)	543	52	6.03	+	8.62	8.15e-29
negative regulation of neuron death (GO:1901215)	189	18	2.1	+	8.57	6.77e-08
mammary gland development (GO:0030879)	126	12	1.4	+	8.57	0.000221
immune response-activating cell surface receptor signaling pathway (GO:0002429)	400	38	4.44	+	8.55	7.12e-20
regulation of neuron apoptotic process (GO:0043523)	200	19	2.22	+	8.55	1.82e-08
regulation of transferase activity (GO:0051338)	984	93	10.93	+	8.51	1.86e-56
response to reactive oxygen species (GO:0000302)	180	17	2	+	8.5	2.98e-07
regulation of signal transduction by p53 class mediator (GO:1901796)	170	16	1.89	+	8.47	1.2e-06
negative regulation of MAPK cascade (GO:0043409)	149	14	1.66	+	8.46	1.78e-05
cellular response to nitrogen compound (GO:1901699)	558	52	6.2	+	8.39	2.95e-28
negative regulation of neuron apoptotic process (GO:0043524)	140	13	1.56	+	8.36	7.74e-05
toll-like receptor signaling pathway (GO:0002224)	97	9	1.08	+	8.35	0.0155
immune response-regulating signaling pathway (GO:0002764)	529	49	5.88	+	8.34	2.98e-26
regulation of osteoblast differentiation (GO:0045667)	108	10	1.2	+	8.33	0.0042
learning or memory (GO:0007611)	227	21	2.52	+	8.33	1.99e-09
signal transduction in response to DNA damage (GO:0042770)	98	9	1.09	+	8.27	0.0168
intrinsic apoptotic signaling pathway (GO:0097193)	153	14	1.7	+	8.24	2.48e-05
positive regulation of epithelial cell proliferation (GO:0050679)	164	15	1.82	+	8.23	6.71e-06
regulation of protein import into nucleus (GO:0042306)	175	16	1.94	+	8.23	1.82e-06
positive regulation of T cell activation (GO:0050870)	220	20	2.44	+	8.18	1.03e-08
peptidyl-amino acid modification (GO:0018193)	871	79	9.68	+	8.16	3.36e-45
regulation of developmental growth (GO:0048638)	299	27	3.32	+	8.13	1.13e-12
negative regulation of transferase activity (GO:0051348)	366	33	4.07	+	8.12	3.79e-16
endocrine system development (GO:0035270)	122	11	1.36	+	8.12	0.00146
cell morphogenesis (GO:0000902)	611	55	6.79	+	8.1	2.07e-29
regulation of protein import (GO:1904589)	178	16	1.98	+	8.09	2.31e-06
cellular response to growth factor stimulus (GO:0071363)	468	42	5.2	+	8.08	2.07e-21
regulation of cellular carbohydrate metabolic process (GO:0010675)	134	12	1.49	+	8.06	0.000429
stimulatory C-type lectin receptor signaling pathway (GO:0002223)	123	11	1.37	+	8.05	0.00158
positive regulation of apoptotic signaling pathway (GO:2001235)	180	16	2	+	8	2.71e-06
regulation of extrinsic apoptotic signaling pathway (GO:2001236)	159	14	1.77	+	7.93	4e-05
regulation of reactive oxygen species metabolic process (GO:2000377)	159	14	1.77	+	7.93	4e-05
innate immune response activating cell surface receptor signaling pathway (GO:0002220)	125	11	1.39	+	7.92	0.00185
formation of primary germ layer (GO:0001704)	114	10	1.27	+	7.9	0.00681
regulation of peptidyl-tyrosine phosphorylation (GO:0050730)	217	19	2.41	+	7.88	7.28e-08
positive regulation of leukocyte cell-cell adhesion (GO:1903039)	229	20	2.54	+	7.86	2.11e-08
regulation of actin cytoskeleton organization (GO:0032956)	298	26	3.31	+	7.85	9.47e-12
positive regulation of phosphorus metabolic process (GO:0010562)	1055	92	11.72	+	7.85	9.25e-53
positive regulation of phosphate metabolic process (GO:0045937)	1055	92	11.72	+	7.85	9.25e-53
regulation of smooth muscle cell proliferation (GO:0048660)	115	10	1.28	+	7.83	0.00736
chemotaxis (GO:0006935)	483	42	5.37	+	7.83	6.8e-21
taxis (GO:0042330)	483	42	5.37	+	7.83	6.8e-21
response to growth factor (GO:0070848)	495	43	5.5	+	7.82	1.83e-21
regulation of receptor activity (GO:0010469)	150	13	1.67	+	7.8	0.000172
regulation of neuron projection development (GO:0010975)	416	36	4.62	+	7.79	2.44e-17
immune response-activating signal transduction (GO:0002757)	498	43	5.53	+	7.77	2.31e-21
regulation of dephosphorylation (GO:0035303)	139	12	1.54	+	7.77	0.000634
negative regulation of extrinsic apoptotic signaling pathway (GO:2001237)	105	9	1.17	+	7.72	0.0293
cellular response to BMP stimulus (GO:0071773)	105	9	1.17	+	7.72	0.0293
response to BMP (GO:0071772)	105	9	1.17	+	7.72	0.0293
regulation of T cell activation (GO:0050863)	316	27	3.51	+	7.69	4.27e-12
cell-cell junction organization (GO:0045216)	164	14	1.82	+	7.68	5.88e-05
response to mechanical stimulus (GO:0009612)	211	18	2.34	+	7.68	3.97e-07
cardiac muscle tissue development (GO:0048738)	153	13	1.7	+	7.65	0.000216
positive regulation of binding (GO:0051099)	153	13	1.7	+	7.65	0.000216
renal system process (GO:0003014)	106	9	1.18	+	7.64	0.0316
regulation of sequestering of calcium ion (GO:0051282)	106	9	1.18	+	7.64	0.0316
positive regulation of DNA metabolic process (GO:0051054)	212	18	2.36	+	7.64	4.28e-07
neuron development (GO:0048666)	742	63	8.24	+	7.64	5.18e-33
regulation of JNK cascade (GO:0046328)	165	14	1.83	+	7.64	6.34e-05
epithelial tube formation (GO:0072175)	131	11	1.46	+	7.56	0.00292
regulation of cell-cell adhesion (GO:0022407)	405	34	4.5	+	7.56	8.57e-16
regulation of stress-activated MAPK cascade (GO:0032872)	203	17	2.26	+	7.54	1.84e-06
positive regulation of cell migration (GO:0030335)	407	34	4.52	+	7.52	9.94e-16
regulation of striated muscle tissue development (GO:0016202)	120	10	1.33	+	7.5	0.0107
negative regulation of phosphorylation (GO:0042326)	432	36	4.8	+	7.5	8.19e-17
positive regulation of JNK cascade (GO:0046330)	120	10	1.33	+	7.5	0.0107
regulation of stress-activated protein kinase signaling cascade (GO:0070302)	204	17	2.27	+	7.5	1.98e-06
regulation of cell adhesion (GO:0030155)	664	55	7.38	+	7.46	1.28e-27
regulation of carbohydrate metabolic process (GO:0006109)	157	13	1.74	+	7.45	0.000291
positive regulation of cell growth (GO:0030307)	157	13	1.74	+	7.45	0.000291
cellular component morphogenesis (GO:0032989)	701	58	7.79	+	7.45	2.25e-29
positive regulation of translation (GO:0045727)	109	9	1.21	+	7.43	0.0394
positive regulation of protein polymerization (GO:0032273)	109	9	1.21	+	7.43	0.0394
positive regulation of cell adhesion (GO:0045785)	401	33	4.46	+	7.41	5.56e-15
regulation of muscle tissue development (GO:1901861)	122	10	1.36	+	7.38	0.0124
positive regulation of I-kappaB kinase/NF-kappaB signaling (GO:0043123)	183	15	2.03	+	7.38	2.89e-05
positive regulation of homeostatic process (GO:0032846)	208	17	2.31	+	7.36	2.65e-06
placenta development (GO:0001890)	147	12	1.63	+	7.35	0.00115
regulation of leukocyte cell-cell adhesion (GO:1903037)	331	27	3.68	+	7.34	1.29e-11
glycerophospholipid biosynthetic process (GO:0046474)	233	19	2.59	+	7.34	2.41e-07
regulation of protein phosphorylation (GO:0001932)	1300	106	14.44	+	7.34	7.36e-60
glycerophospholipid metabolic process (GO:0006650)	344	28	3.82	+	7.33	3.95e-12
embryonic epithelial tube formation (GO:0001838)	123	10	1.37	+	7.32	0.0133
response to alcohol (GO:0097305)	197	16	2.19	+	7.31	9.74e-06
regulation of cell morphogenesis involved in differentiation (GO:0010769)	259	21	2.88	+	7.3	2.33e-08
positive regulation of cell-cell adhesion (GO:0022409)	259	21	2.88	+	7.3	2.33e-08
developmental growth involved in morphogenesis (GO:0060560)	111	9	1.23	+	7.3	0.0456
regulation of phosphorylation (GO:0042325)	1395	113	15.5	+	7.29	1.51e-64
positive regulation of intracellular signal transduction (GO:1902533)	905	73	10.05	+	7.26	8.44e-38
regulation of peptidyl-serine phosphorylation (GO:0033135)	124	10	1.38	+	7.26	0.0143
positive regulation of cellular amide metabolic process (GO:0034250)	124	10	1.38	+	7.26	0.0143
cognition (GO:0050890)	261	21	2.9	+	7.24	2.69e-08
positive regulation of cellular protein localization (GO:1903829)	398	32	4.42	+	7.24	3.81e-14
positive regulation of cell motility (GO:2000147)	423	34	4.7	+	7.23	3.18e-15
positive regulation of growth (GO:0045927)	249	20	2.77	+	7.23	9.29e-08
regulation of cell motility (GO:2000145)	748	60	8.31	+	7.22	7.63e-30
regulation of muscle organ development (GO:0048634)	125	10	1.39	+	7.2	0.0154
leukocyte differentiation (GO:0002521)	301	24	3.34	+	7.18	8.52e-10
positive regulation of angiogenesis (GO:0045766)	126	10	1.4	+	7.14	0.0165
regulation of protein kinase B signaling (GO:0051896)	126	10	1.4	+	7.14	0.0165
negative regulation of neuron differentiation (GO:0045665)	189	15	2.1	+	7.14	4.42e-05
dephosphorylation (GO:0016311)	290	23	3.22	+	7.14	3.18e-09
positive regulation of intracellular protein transport (GO:0090316)	265	21	2.94	+	7.13	3.56e-08
regulation of cell migration (GO:0030334)	695	55	7.72	+	7.12	1.2e-26
carbohydrate homeostasis (GO:0033500)	177	14	1.97	+	7.12	0.000151
glucose homeostasis (GO:0042593)	177	14	1.97	+	7.12	0.000151
apoptotic signaling pathway (GO:0097190)	291	23	3.23	+	7.11	3.41e-09
cellular response to oxygen-containing compound (GO:1901701)	874	69	9.71	+	7.11	8.93e-35
regulation of I-kappaB kinase/NF-kappaB signaling (GO:0043122)	241	19	2.68	+	7.1	4.23e-07
positive regulation of neuron projection development (GO:0010976)	241	19	2.68	+	7.1	4.23e-07
activation of immune response (GO:0002253)	547	43	6.08	+	7.08	8.39e-20
positive regulation of protein modification process (GO:0031401)	1146	90	12.73	+	7.07	1.22e-47
regulation of protein targeting (GO:1903533)	306	24	3.4	+	7.06	1.21e-09
intracellular signal transduction (GO:0035556)	1556	122	17.29	+	7.06	1.5e-69
negative regulation of protein phosphorylation (GO:0001933)	396	31	4.4	+	7.05	2.73e-13
negative regulation of cell adhesion (GO:0007162)	230	18	2.56	+	7.04	1.56e-06
positive regulation of cellular component movement (GO:0051272)	435	34	4.83	+	7.04	7.35e-15
positive regulation of stress-activated MAPK cascade (GO:0032874)	141	11	1.57	+	7.02	0.00596
regulation of cell size (GO:0008361)	154	12	1.71	+	7.01	0.00187
positive regulation of cytoskeleton organization (GO:0051495)	193	15	2.14	+	7	5.82e-05
negative regulation of cell migration (GO:0030336)	219	17	2.43	+	6.99	5.71e-06
glycerolipid biosynthetic process (GO:0045017)	245	19	2.72	+	6.98	5.56e-07
regulation of vasculature development (GO:1901342)	245	19	2.72	+	6.98	5.56e-07
regulation of calcium ion transmembrane transport (GO:1903169)	129	10	1.43	+	6.98	0.0203
regulation of wound healing (GO:0061041)	129	10	1.43	+	6.98	0.0203
positive regulation of stress-activated protein kinase signaling cascade (GO:0070304)	142	11	1.58	+	6.97	0.00638
wound healing (GO:0042060)	466	36	5.18	+	6.95	9.13e-16
bone development (GO:0060348)	169	13	1.88	+	6.92	0.000675
negative regulation of cell motility (GO:2000146)	234	18	2.6	+	6.92	2.04e-06
positive regulation of vasculature development (GO:1904018)	143	11	1.59	+	6.92	0.00682
regulation of actin filament-based process (GO:0032970)	339	26	3.77	+	6.9	1.82e-10
regulation of body fluid levels (GO:0050878)	496	38	5.51	+	6.9	1.04e-16
morphogenesis of embryonic epithelium (GO:0016331)	144	11	1.6	+	6.88	0.0073
response to UV (GO:0009411)	131	10	1.46	+	6.87	0.0232
T cell differentiation (GO:0030217)	131	10	1.46	+	6.87	0.0232
negative regulation of cellular component movement (GO:0051271)	250	19	2.78	+	6.84	7.78e-07
tube formation (GO:0035148)	145	11	1.61	+	6.83	0.0078
regulation of locomotion (GO:0040012)	818	62	9.09	+	6.82	1.17e-29
regulation of plasma membrane bounded cell projection organization (GO:0120035)	555	42	6.17	+	6.81	1.21e-18
positive regulation of programmed cell death (GO:0043068)	597	45	6.63	+	6.78	3.54e-20
regulation of lymphocyte differentiation (GO:0045619)	146	11	1.62	+	6.78	0.00833
angiogenesis (GO:0001525)	292	22	3.24	+	6.78	2.84e-08
regulation of transmembrane receptor protein serine/threonine kinase signaling pathway (GO:0090092)	213	16	2.37	+	6.76	2.91e-05
phosphate-containing compound metabolic process (GO:0006796)	2092	157	23.24	+	6.75	9.05e-95
negative regulation of phosphorus metabolic process (GO:0010563)	560	42	6.22	+	6.75	1.69e-18
regulation of intracellular protein transport (GO:0033157)	387	29	4.3	+	6.74	9.36e-12
innate immune response-activating signal transduction (GO:0002758)	227	17	2.52	+	6.74	9.72e-06
myeloid cell differentiation (GO:0030099)	187	14	2.08	+	6.74	0.000295
positive regulation of locomotion (GO:0040017)	455	34	5.06	+	6.73	2.81e-14
regulation of cell projection organization (GO:0031344)	564	42	6.27	+	6.7	2.19e-18
regulation of cellular component movement (GO:0051270)	820	61	9.11	+	6.7	1.19e-28
positive regulation of cell morphogenesis involved in differentiation (GO:0010770)	135	10	1.5	+	6.67	0.0302
cell junction organization (GO:0034330)	190	14	2.11	+	6.63	0.000358
negative regulation of cell growth (GO:0030308)	163	12	1.81	+	6.63	0.0034
response to ethanol (GO:0045471)	136	10	1.51	+	6.62	0.0322
response to glucose (GO:0009749)	136	10	1.51	+	6.62	0.0322
negative regulation of phosphate metabolic process (GO:0045936)	559	41	6.21	+	6.6	1.27e-17
cardiovascular system development (GO:0072358)	491	36	5.46	+	6.6	4.75e-15
positive regulation of developmental growth (GO:0048639)	164	12	1.82	+	6.59	0.00362
lymphocyte activation (GO:0046649)	356	26	3.96	+	6.57	5.53e-10
positive regulation of cell death (GO:0010942)	632	46	7.02	+	6.55	4.24e-20
vasculature development (GO:0001944)	481	35	5.34	+	6.55	1.93e-14
positive regulation of apoptotic process (GO:0043065)	591	43	6.57	+	6.55	1.57e-18
response to organonitrogen compound (GO:0010243)	880	64	9.78	+	6.55	8.9e-30
cell-substrate adhesion (GO:0031589)	165	12	1.83	+	6.55	0.00385
activation of innate immune response (GO:0002218)	234	17	2.6	+	6.54	1.52e-05
regulation of angiogenesis (GO:0045765)	221	16	2.46	+	6.52	4.85e-05
lymphocyte differentiation (GO:0030098)	221	16	2.46	+	6.52	4.85e-05
regulation of phosphate metabolic process (GO:0019220)	1633	118	18.14	+	6.5	8.82e-63
response to wounding (GO:0009611)	554	40	6.15	+	6.5	7.21e-17
blood vessel morphogenesis (GO:0048514)	374	27	4.16	+	6.5	2.32e-10
cellular response to endogenous stimulus (GO:0071495)	1053	76	11.7	+	6.5	2.33e-36
response to hormone (GO:0009725)	777	56	8.63	+	6.49	3.34e-25
negative regulation of locomotion (GO:0040013)	264	19	2.93	+	6.48	1.91e-06
neuron differentiation (GO:0030182)	931	67	10.34	+	6.48	3.53e-31
blood vessel development (GO:0001568)	459	33	5.1	+	6.47	2.78e-13
phosphorus metabolic process (GO:0006793)	2185	157	24.28	+	6.47	5.76e-92
regulation of phosphorus metabolic process (GO:0051174)	1647	118	18.3	+	6.45	2.22e-62
positive regulation of supramolecular fiber organization (GO:1902905)	168	12	1.87	+	6.43	0.00465
regulation of cellular protein localization (GO:1903827)	603	43	6.7	+	6.42	3.34e-18
positive regulation of cellular protein metabolic process (GO:0032270)	1449	103	16.1	+	6.4	3.72e-52
regulation of ossification (GO:0030278)	183	13	2.03	+	6.39	0.00166
cellular response to biotic stimulus (GO:0071216)	169	12	1.88	+	6.39	0.00494
response to carbohydrate (GO:0009743)	169	12	1.88	+	6.39	0.00494
heart development (GO:0007507)	479	34	5.32	+	6.39	1.29e-13
establishment or maintenance of cell polarity (GO:0007163)	155	11	1.72	+	6.39	0.0147
regulation of neuron differentiation (GO:0045664)	564	40	6.27	+	6.38	1.34e-16
response to hexose (GO:0009746)	141	10	1.57	+	6.38	0.044
regulation of binding (GO:0051098)	325	23	3.61	+	6.37	3.11e-08
hematopoietic or lymphoid organ development (GO:0048534)	567	40	6.3	+	6.35	1.62e-16
positive regulation of cell projection organization (GO:0031346)	327	23	3.63	+	6.33	3.52e-08
actin cytoskeleton organization (GO:0030036)	413	29	4.59	+	6.32	4.81e-11
phospholipid biosynthetic process (GO:0008654)	271	19	3.01	+	6.31	2.93e-06
regulation of calcium ion transport (GO:0051924)	214	15	2.38	+	6.31	0.000223
positive regulation of signal transduction (GO:0009967)	1443	101	16.03	+	6.3	2.82e-50
cellular response to lipopolysaccharide (GO:0071222)	143	10	1.59	+	6.29	0.0497
phospholipid metabolic process (GO:0006644)	415	29	4.61	+	6.29	5.43e-11
signal release (GO:0023061)	172	12	1.91	+	6.28	0.00593
gastrulation (GO:0007369)	158	11	1.76	+	6.27	0.0177
positive regulation of establishment of protein localization (GO:1904951)	534	37	5.93	+	6.24	9.04e-15
regulation of homeostatic process (GO:0032844)	462	32	5.13	+	6.23	2.46e-12
negative regulation of nervous system development (GO:0051961)	260	18	2.89	+	6.23	1.06e-05
hemopoiesis (GO:0030097)	520	36	5.78	+	6.23	2.86e-14
positive regulation of peptidyl-tyrosine phosphorylation (GO:0050731)	159	11	1.77	+	6.23	0.0188
regulation of protein polymerization (GO:0032271)	188	13	2.09	+	6.22	0.00224
regulation of cell morphogenesis (GO:0022604)	434	30	4.82	+	6.22	2.37e-11
regulation of cytoskeleton organization (GO:0051493)	449	31	4.99	+	6.21	8.11e-12
regulation of macroautophagy (GO:0016241)	160	11	1.78	+	6.19	0.0199
positive regulation of protein metabolic process (GO:0051247)	1543	106	17.14	+	6.18	1.2e-52
negative regulation of growth (GO:0045926)	233	16	2.59	+	6.18	0.000101
cellular response to inorganic substance (GO:0071241)	175	12	1.94	+	6.17	0.00709
immune system development (GO:0002520)	598	41	6.64	+	6.17	1.41e-16
positive regulation of lymphocyte activation (GO:0051251)	336	23	3.73	+	6.16	6.02e-08
regulation of protein modification process (GO:0031399)	1680	115	18.66	+	6.16	2.9e-58
regulation of apoptotic signaling pathway (GO:2001233)	380	26	4.22	+	6.16	2.39e-09
response to nitrogen compound (GO:1901698)	981	67	10.9	+	6.15	7.81e-30
regulation of epithelial cell proliferation (GO:0050678)	293	20	3.26	+	6.14	1.57e-06
regulation of cell activation (GO:0050865)	559	38	6.21	+	6.12	5.47e-15
in utero embryonic development (GO:0001701)	324	22	3.6	+	6.11	2.05e-07
positive regulation of intracellular transport (GO:0032388)	339	23	3.77	+	6.11	7.17e-08
small GTPase mediated signal transduction (GO:0007264)	281	19	3.12	+	6.09	5.3e-06
cell proliferation (GO:0008283)	681	46	7.57	+	6.08	8.48e-19
positive regulation of neuron differentiation (GO:0045666)	326	22	3.62	+	6.07	2.3e-07
plasma membrane bounded cell projection organization (GO:0120036)	994	67	11.04	+	6.07	1.7e-29
positive regulation of cell activation (GO:0050867)	371	25	4.12	+	6.07	9.78e-09
gland development (GO:0048732)	402	27	4.47	+	6.05	1.25e-09
single organism cell adhesion (GO:0098602)	268	18	2.98	+	6.05	1.68e-05
glycerolipid metabolic process (GO:0046486)	417	28	4.63	+	6.04	4.3e-10
regulation of autophagy (GO:0010506)	298	20	3.31	+	6.04	2.1e-06
regulation of growth (GO:0040008)	641	43	7.12	+	6.04	3.27e-17
cellular response to oxidative stress (GO:0034599)	224	15	2.49	+	6.03	0.000402
forebrain development (GO:0030900)	374	25	4.16	+	6.02	1.16e-08
regulation of cell growth (GO:0001558)	390	26	4.33	+	6	4.27e-09
regulation of supramolecular fiber organization (GO:1902903)	300	20	3.33	+	6	2.35e-06
regulation of lymphocyte activation (GO:0051249)	466	31	5.18	+	5.99	2.19e-11
cell projection organization (GO:0030030)	1024	68	11.38	+	5.98	1.22e-29
negative regulation of neurogenesis (GO:0050768)	241	16	2.68	+	5.98	0.00016
rhythmic process (GO:0048511)	288	19	3.2	+	5.94	7.9e-06
regulation of ion homeostasis (GO:2000021)	198	13	2.2	+	5.91	0.00399
positive regulation of cell communication (GO:0010647)	1570	103	17.44	+	5.91	6.47e-49
regulation of intracellular signal transduction (GO:1902531)	1740	114	19.33	+	5.9	1.22e-55
positive regulation of hemopoiesis (GO:1903708)	168	11	1.87	+	5.89	0.0315
negative regulation of protein modification process (GO:0031400)	596	39	6.62	+	5.89	6.45e-15
telencephalon development (GO:0021537)	245	16	2.72	+	5.88	0.0002
positive regulation of signaling (GO:0023056)	1578	103	17.53	+	5.88	1.04e-48
cellular response to abiotic stimulus (GO:0071214)	276	18	3.07	+	5.87	2.65e-05
single-organism behavior (GO:0044708)	399	26	4.43	+	5.87	7.09e-09
positive regulation of protein transport (GO:0051222)	476	31	5.29	+	5.86	3.84e-11
regulation of cellular response to stress (GO:0080135)	615	40	6.83	+	5.85	2.68e-15
positive regulation of immune response (GO:0050778)	723	47	8.03	+	5.85	1.29e-18
phagocytosis (GO:0006909)	277	18	3.08	+	5.85	2.8e-05
leukocyte migration (GO:0050900)	354	23	3.93	+	5.85	1.68e-07
regulation of DNA metabolic process (GO:0051052)	385	25	4.28	+	5.84	2.16e-08
aging (GO:0007568)	262	17	2.91	+	5.84	7.91e-05
circulatory system development (GO:0072359)	803	52	8.92	+	5.83	5.78e-21
regulation of establishment of protein localization (GO:0070201)	843	54	9.37	+	5.77	1.01e-21
regulation of muscle cell differentiation (GO:0051147)	172	11	1.91	+	5.76	0.0393
negative regulation of programmed cell death (GO:0043069)	845	54	9.39	+	5.75	1.13e-21
generation of neurons (GO:0048699)	1394	89	15.49	+	5.75	8.27e-40
epithelial tube morphogenesis (GO:0060562)	298	19	3.31	+	5.74	1.37e-05
positive regulation of leukocyte activation (GO:0002696)	362	23	4.02	+	5.72	2.6e-07
regulation of intracellular transport (GO:0032386)	552	35	6.13	+	5.71	1.23e-12
response to light stimulus (GO:0009416)	284	18	3.16	+	5.7	4.09e-05
positive regulation of sequence-specific DNA binding transcription factor activity (GO:0051091)	237	15	2.63	+	5.7	0.000825
regulation of cell development (GO:0060284)	806	51	8.95	+	5.7	4.91e-20
muscle tissue development (GO:0060537)	285	18	3.17	+	5.68	4.32e-05
regulation of cellular component size (GO:0032535)	334	21	3.71	+	5.66	2.35e-06
regulation of leukocyte activation (GO:0002694)	525	33	5.83	+	5.66	1.26e-11
heart morphogenesis (GO:0003007)	224	14	2.49	+	5.63	0.00258
response to endogenous stimulus (GO:0009719)	1264	79	14.04	+	5.63	1e-33
striated muscle tissue development (GO:0014706)	272	17	3.02	+	5.63	0.000136
head development (GO:0060322)	720	45	8	+	5.63	5.35e-17
neurogenesis (GO:0022008)	1492	93	16.58	+	5.61	3.44e-41
actin filament-based process (GO:0030029)	482	30	5.36	+	5.6	3.49e-10
negative regulation of cell death (GO:0060548)	917	57	10.19	+	5.59	1.51e-22
regulation of neurogenesis (GO:0050767)	693	43	7.7	+	5.58	5.83e-16
mesenchyme development (GO:0060485)	194	12	2.16	+	5.57	0.0203
single organismal cell-cell adhesion (GO:0016337)	243	15	2.7	+	5.56	0.00113
regulation of cellular response to growth factor stimulus (GO:0090287)	244	15	2.71	+	5.53	0.00119
positive regulation of catalytic activity (GO:0043085)	1612	99	17.91	+	5.53	5.36e-44
negative regulation of apoptotic process (GO:0043066)	832	51	9.24	+	5.52	1.97e-19
morphogenesis of an epithelium (GO:0002009)	409	25	4.54	+	5.5	7.76e-08
positive regulation of cellular catabolic process (GO:0031331)	361	22	4.01	+	5.49	1.55e-06
negative regulation of cell development (GO:0010721)	279	17	3.1	+	5.48	0.000195
cell development (GO:0048468)	1465	89	16.28	+	5.47	4.11e-38
regulation of leukocyte differentiation (GO:1902105)	247	15	2.74	+	5.47	0.00139
positive regulation of innate immune response (GO:0045089)	298	18	3.31	+	5.44	8.49e-05
mitotic cell cycle phase transition (GO:0044772)	265	16	2.94	+	5.43	0.000577
tissue morphogenesis (GO:0048729)	514	31	5.71	+	5.43	2.89e-10
reproductive structure development (GO:0048608)	415	25	4.61	+	5.42	1.05e-07
positive regulation of cell development (GO:0010720)	466	28	5.18	+	5.41	6.03e-09
regulation of protein transport (GO:0051223)	767	46	8.52	+	5.4	9.29e-17
brain development (GO:0007420)	684	41	7.6	+	5.4	1.58e-14
regulation of cellular catabolic process (GO:0031329)	652	39	7.24	+	5.38	1.28e-13
tube morphogenesis (GO:0035239)	335	20	3.72	+	5.37	1.52e-05
reproductive system development (GO:0061458)	419	25	4.66	+	5.37	1.29e-07
positive regulation of neurogenesis (GO:0050769)	403	24	4.48	+	5.36	3.5e-07
response to radiation (GO:0009314)	421	25	4.68	+	5.34	1.42e-07
regulation of catabolic process (GO:0009894)	775	46	8.61	+	5.34	1.39e-16
negative regulation of cellular component organization (GO:0051129)	607	36	6.74	+	5.34	3.33e-12
positive regulation of catabolic process (GO:0009896)	422	25	4.69	+	5.33	1.5e-07
regulation of hemopoiesis (GO:1903706)	321	19	3.57	+	5.33	4.5e-05
regulation of lymphocyte proliferation (GO:0050670)	203	12	2.26	+	5.32	0.0321
negative regulation of signal transduction (GO:0009968)	1134	67	12.6	+	5.32	3.68e-26
cell migration (GO:0016477)	847	50	9.41	+	5.31	2.85e-18
response to oxygen-containing compound (GO:1901700)	1410	83	15.67	+	5.3	5.98e-34
regulation of mononuclear cell proliferation (GO:0032944)	204	12	2.27	+	5.29	0.0337
regulation of proteolysis involved in cellular protein catabolic process (GO:1903050)	238	14	2.64	+	5.29	0.00526
central nervous system development (GO:0007417)	885	52	9.83	+	5.29	4.42e-19
cell cycle phase transition (GO:0044770)	273	16	3.03	+	5.28	0.000859
negative regulation of intracellular signal transduction (GO:1902532)	478	28	5.31	+	5.27	1.1e-08
positive regulation of protein secretion (GO:0050714)	222	13	2.47	+	5.27	0.014
positive regulation of cell cycle (GO:0045787)	359	21	3.99	+	5.27	8.39e-06
anatomical structure formation involved in morphogenesis (GO:0048646)	824	48	9.15	+	5.24	3.84e-17
locomotion (GO:0040011)	1169	68	12.99	+	5.24	3.04e-26
positive regulation of response to stimulus (GO:0048584)	2088	121	23.2	+	5.22	2.67e-54
regulation of peptide transport (GO:0090087)	796	46	8.84	+	5.2	3.94e-16
regulation of protein localization (GO:0032880)	1005	58	11.17	+	5.19	2e-21
positive regulation of immune system process (GO:0002684)	1005	58	11.17	+	5.19	2e-21
negative regulation of cell communication (GO:0010648)	1232	71	13.69	+	5.19	1.99e-27
regulation of protein stability (GO:0031647)	243	14	2.7	+	5.19	0.0067
regulation of nervous system development (GO:0051960)	782	45	8.69	+	5.18	1.26e-15
positive regulation of protein complex assembly (GO:0031334)	226	13	2.51	+	5.18	0.017
T cell activation (GO:0042110)	226	13	2.51	+	5.18	0.017
negative regulation of developmental process (GO:0051093)	835	48	9.28	+	5.17	6.57e-17
negative regulation of signaling (GO:0023057)	1236	71	13.73	+	5.17	2.43e-27
negative regulation of cell cycle (GO:0045786)	540	31	6	+	5.17	1.04e-09
regulation of immune response (GO:0050776)	1012	58	11.24	+	5.16	2.82e-21
developmental growth (GO:0048589)	350	20	3.89	+	5.14	3.15e-05
regulation of cellular localization (GO:0060341)	875	50	9.72	+	5.14	1.13e-17
regulation of Ras protein signal transduction (GO:0046578)	210	12	2.33	+	5.14	0.045
regulation of programmed cell death (GO:0043067)	1437	82	15.97	+	5.14	1.77e-32
regulation of lipid metabolic process (GO:0019216)	369	21	4.1	+	5.12	1.35e-05
regulation of leukocyte proliferation (GO:0070663)	211	12	2.34	+	5.12	0.0472
cell surface receptor signaling pathway (GO:0007166)	2217	126	24.63	+	5.12	2.21e-56
regulation of anatomical structure morphogenesis (GO:0022603)	951	54	10.57	+	5.11	2.65e-19
positive regulation of cell differentiation (GO:0045597)	865	49	9.61	+	5.1	4.42e-17
regulation of metal ion transport (GO:0010959)	336	19	3.73	+	5.09	9.26e-05
apoptotic process (GO:0006915)	903	51	10.03	+	5.08	6.85e-18
positive regulation of defense response (GO:0031349)	390	22	4.33	+	5.08	6.38e-06
positive regulation of response to external stimulus (GO:0032103)	266	15	2.96	+	5.08	0.00351
chordate embryonic development (GO:0043009)	569	32	6.32	+	5.06	7e-10
embryo development ending in birth or egg hatching (GO:0009792)	574	32	6.38	+	5.02	8.84e-10
circulatory system process (GO:0003013)	378	21	4.2	+	5	2.06e-05
regulation of sequence-specific DNA binding transcription factor activity (GO:0051090)	378	21	4.2	+	5	2.06e-05
regulation of apoptotic process (GO:0042981)	1423	79	15.81	+	5	3.41e-30
regulation of cell death (GO:0010941)	1537	85	17.08	+	4.98	5.71e-33
positive regulation of cellular component biogenesis (GO:0044089)	471	26	5.23	+	4.97	2.65e-07
positive regulation of transport (GO:0051050)	942	52	10.47	+	4.97	6.86e-18
regulation of innate immune response (GO:0045088)	399	22	4.43	+	4.96	9.66e-06
positive regulation of molecular function (GO:0044093)	1916	105	21.29	+	4.93	8.03e-43
regulation of protein secretion (GO:0050708)	403	22	4.48	+	4.91	1.16e-05
negative regulation of multicellular organismal process (GO:0051241)	1012	55	11.24	+	4.89	7.31e-19
localization of cell (GO:0051674)	943	51	10.48	+	4.87	4.38e-17
cell motility (GO:0048870)	943	51	10.48	+	4.87	4.38e-17
positive regulation of cell proliferation (GO:0008284)	851	46	9.45	+	4.87	5.19e-15
regulation of cell cycle (GO:0051726)	1019	55	11.32	+	4.86	1.01e-18
positive regulation of peptide secretion (GO:0002793)	241	13	2.68	+	4.86	0.0338
regulation of cellular protein metabolic process (GO:0032268)	2436	131	27.06	+	4.84	1.26e-56
regulation of anatomical structure size (GO:0090066)	465	25	5.17	+	4.84	1.12e-06
regulation of cell differentiation (GO:0045595)	1544	83	17.15	+	4.84	4.06e-31
response to lipopolysaccharide (GO:0032496)	299	16	3.32	+	4.82	0.00286
blood circulation (GO:0008015)	374	20	4.16	+	4.81	9.4e-05
regulation of protein ubiquitination (GO:0031396)	262	14	2.91	+	4.81	0.016
regulation of protein catabolic process (GO:0042176)	394	21	4.38	+	4.8	4.21e-05
regulation of cellular protein catabolic process (GO:1903362)	263	14	2.92	+	4.79	0.0167
behavior (GO:0007610)	545	29	6.05	+	4.79	4.24e-08
negative regulation of catalytic activity (GO:0043086)	866	46	9.62	+	4.78	1.01e-14
regulation of protein complex assembly (GO:0043254)	396	21	4.4	+	4.77	4.59e-05
regulation of catalytic activity (GO:0050790)	2447	129	27.19	+	4.75	1.96e-54
multicellular organismal homeostasis (GO:0048871)	285	15	3.17	+	4.74	0.00821
response to oxidative stress (GO:0006979)	363	19	4.03	+	4.71	0.000309
regulation of cellular component biogenesis (GO:0044087)	825	43	9.17	+	4.69	3.14e-13
cellular protein modification process (GO:0006464)	3118	162	34.64	+	4.68	7.4e-75
protein modification process (GO:0036211)	3118	162	34.64	+	4.68	7.4e-75
cell death (GO:0008219)	1061	55	11.79	+	4.67	6.42e-18
response to acid chemical (GO:0001101)	328	17	3.64	+	4.67	0.00189
regulation of signal transduction (GO:0009966)	2783	144	30.92	+	4.66	1.54e-62
negative regulation of response to stimulus (GO:0048585)	1411	73	15.68	+	4.66	1.82e-25
positive regulation of nervous system development (GO:0051962)	464	24	5.16	+	4.66	5.71e-06
positive regulation of cellular component organization (GO:0051130)	1180	61	13.11	+	4.65	2.5e-20
cell activation (GO:0001775)	1026	53	11.4	+	4.65	4.85e-17
programmed cell death (GO:0012501)	1026	53	11.4	+	4.65	4.85e-17
anatomical structure morphogenesis (GO:0009653)	1952	100	21.69	+	4.61	1.19e-37
regulation of peptide secretion (GO:0002791)	430	22	4.78	+	4.61	3.71e-05
regulation of immune system process (GO:0002682)	1448	74	16.09	+	4.6	1.43e-25
response to drug (GO:0042493)	411	21	4.57	+	4.6	8.66e-05
negative regulation of cell differentiation (GO:0045596)	628	32	6.98	+	4.59	9.4e-09
cellular response to external stimulus (GO:0071496)	275	14	3.06	+	4.58	0.0277
developmental process involved in reproduction (GO:0003006)	629	32	6.99	+	4.58	9.79e-09
response to molecule of bacterial origin (GO:0002237)	315	16	3.5	+	4.57	0.00563
positive regulation of proteolysis (GO:0045862)	375	19	4.17	+	4.56	0.00051
positive regulation of developmental process (GO:0051094)	1207	61	13.41	+	4.55	7.89e-20
embryonic morphogenesis (GO:0048598)	555	28	6.17	+	4.54	3.43e-07
cellular response to lipid (GO:0071396)	476	24	5.29	+	4.54	9.38e-06
regulation of protein metabolic process (GO:0051246)	2684	135	29.82	+	4.53	1.57e-55
positive regulation of secretion by cell (GO:1903532)	339	17	3.77	+	4.51	0.00298
modulation of synaptic transmission (GO:0050804)	300	15	3.33	+	4.5	0.0153
regulation of cell proliferation (GO:0042127)	1558	77	17.31	+	4.45	6.13e-26
cellular response to organic substance (GO:0071310)	1967	97	21.85	+	4.44	8.3e-35
positive regulation of hydrolase activity (GO:0051345)	954	47	10.6	+	4.43	7.36e-14
negative regulation of transport (GO:0051051)	467	23	5.19	+	4.43	3.28e-05
regulation of response to stress (GO:0080134)	1382	68	15.35	+	4.43	4.62e-22
movement of cell or subcellular component (GO:0006928)	1425	70	15.83	+	4.42	7.67e-23
regulation of protein modification by small protein conjugation or removal (GO:1903320)	285	14	3.17	+	4.42	0.0415
positive regulation of organelle organization (GO:0010638)	611	30	6.79	+	4.42	1.25e-07
nervous system development (GO:0007399)	2205	108	24.5	+	4.41	7.97e-40
regulation of small GTPase mediated signal transduction (GO:0051056)	308	15	3.42	+	4.38	0.021
positive regulation of multicellular organismal process (GO:0051240)	1464	71	16.27	+	4.37	6.33e-23
growth (GO:0040007)	413	20	4.59	+	4.36	0.000467
regulation of multicellular organismal development (GO:2000026)	1738	84	19.31	+	4.35	2.74e-28
regulation of developmental process (GO:0050793)	2284	110	25.38	+	4.33	4.07e-40
tube development (GO:0035295)	561	27	6.23	+	4.33	2.18e-06
response to nutrient levels (GO:0031667)	416	20	4.62	+	4.33	0.000524
regulation of cell communication (GO:0010646)	3086	148	34.29	+	4.32	1.13e-60
regulation of Wnt signaling pathway (GO:0030111)	313	15	3.48	+	4.31	0.0255
response to abiotic stimulus (GO:0009628)	1089	52	12.1	+	4.3	3.52e-15
macromolecule modification (GO:0043412)	3394	162	37.71	+	4.3	2.29e-69
embryo development (GO:0009790)	923	44	10.25	+	4.29	3.15e-12
response to oxygen levels (GO:0070482)	358	17	3.98	+	4.27	0.00625
response to inorganic substance (GO:0010035)	466	22	5.18	+	4.25	0.000153
regulation of signaling (GO:0023051)	3139	148	34.87	+	4.24	1.1e-59
cell surface receptor signaling pathway involved in cell-cell signaling (GO:1905114)	426	20	4.73	+	4.23	0.000765
negative regulation of protein metabolic process (GO:0051248)	1087	51	12.08	+	4.22	1.71e-14
negative regulation of immune system process (GO:0002683)	384	18	4.27	+	4.22	0.00352
response to decreased oxygen levels (GO:0036293)	342	16	3.8	+	4.21	0.0161
regulation of localization (GO:0032879)	2553	118	28.36	+	4.16	2.73e-42
regulation of molecular function (GO:0065009)	3032	140	33.69	+	4.16	7.58e-54
regulation of GTPase activity (GO:0043087)	717	33	7.97	+	4.14	5.98e-08
positive regulation of secretion (GO:0051047)	370	17	4.11	+	4.14	0.00974
response to external stimulus (GO:0009605)	1808	83	20.09	+	4.13	2.63e-26
cell-cell signaling by wnt (GO:0198738)	349	16	3.88	+	4.13	0.0208
Wnt signaling pathway (GO:0016055)	349	16	3.88	+	4.13	0.0208
regulation of hydrolase activity (GO:0051336)	1386	63	15.4	+	4.09	2.93e-18
positive regulation of GTPase activity (GO:0043547)	660	30	7.33	+	4.09	7.93e-07
regulation of secretion by cell (GO:1903530)	638	29	7.09	+	4.09	1.68e-06
regulation of multicellular organismal process (GO:0051239)	2685	122	29.83	+	4.09	1.67e-43
endocytosis (GO:0006897)	596	27	6.62	+	4.08	7.98e-06
negative regulation of cellular protein metabolic process (GO:0032269)	1023	46	11.37	+	4.05	5.18e-12
negative regulation of molecular function (GO:0044092)	1136	51	12.62	+	4.04	1.05e-13
regulation of cell cycle process (GO:0010564)	602	27	6.69	+	4.04	9.87e-06
response to extracellular stimulus (GO:0009991)	446	20	4.96	+	4.04	0.00158
cellular response to chemical stimulus (GO:0070887)	2416	108	26.84	+	4.02	3.81e-36
negative regulation of cell proliferation (GO:0008285)	651	29	7.23	+	4.01	2.66e-06
animal organ morphogenesis (GO:0009887)	876	39	9.73	+	4.01	1.6e-09
regulation of mitotic cell cycle (GO:0007346)	523	23	5.81	+	3.96	0.000258
positive regulation of cytokine production (GO:0001819)	387	17	4.3	+	3.95	0.0177
cellular protein metabolic process (GO:0044267)	3698	162	41.08	+	3.94	7.27e-64
regulation of organelle organization (GO:0033043)	1190	52	13.22	+	3.93	1.44e-13
regulation of response to stimulus (GO:0048583)	3761	164	41.78	+	3.92	7.67e-65
positive regulation of macromolecule metabolic process (GO:0010604)	2892	126	32.13	+	3.92	1.6e-43
regulation of cytokine production (GO:0001817)	597	26	6.63	+	3.92	3.72e-05
leukocyte activation (GO:0045321)	879	38	9.77	+	3.89	8.18e-09
regulation of cellular component organization (GO:0051128)	2321	100	25.79	+	3.88	3.01e-31
trans-synaptic signaling (GO:0099537)	418	18	4.64	+	3.88	0.0116
synaptic signaling (GO:0099536)	418	18	4.64	+	3.88	0.0116
regulation of transport (GO:0051049)	1858	80	20.64	+	3.88	2.98e-23
cellular response to organic cyclic compound (GO:0071407)	488	21	5.42	+	3.87	0.00151
positive regulation of nitrogen compound metabolic process (GO:0051173)	2814	121	31.26	+	3.87	1.66e-40
regulation of secretion (GO:0051046)	698	30	7.75	+	3.87	2.96e-06
positive regulation of cellular metabolic process (GO:0031325)	2917	125	32.41	+	3.86	2.95e-42
supramolecular fiber organization (GO:0097435)	374	16	4.16	+	3.85	0.0494
cytoskeleton organization (GO:0007010)	941	40	10.45	+	3.83	3.2e-09
response to organic substance (GO:0010033)	2612	111	29.02	+	3.83	1.91e-35
positive regulation of metabolic process (GO:0009893)	3129	131	34.76	+	3.77	4.71e-44
cellular response to stress (GO:0033554)	1561	65	17.34	+	3.75	5.21e-17
cell division (GO:0051301)	481	20	5.34	+	3.74	0.00507
regulation of vesicle-mediated transport (GO:0060627)	458	19	5.09	+	3.73	0.0101
epithelium development (GO:0060429)	1061	44	11.79	+	3.73	4.08e-10
embryonic organ development (GO:0048568)	418	17	4.64	+	3.66	0.0485
cell adhesion (GO:0007155)	868	35	9.64	+	3.63	4.75e-07
biological adhesion (GO:0022610)	874	35	9.71	+	3.6	5.71e-07
response to bacterium (GO:0009617)	553	22	6.14	+	3.58	0.00284
response to organic cyclic compound (GO:0014070)	885	35	9.83	+	3.56	7.97e-07
organophosphate biosynthetic process (GO:0090407)	506	20	5.62	+	3.56	0.011
sensory organ development (GO:0007423)	513	20	5.7	+	3.51	0.0135
regulation of defense response (GO:0031347)	745	29	8.28	+	3.5	5.37e-05
regulation of response to external stimulus (GO:0032101)	746	29	8.29	+	3.5	5.53e-05
response to lipid (GO:0033993)	831	32	9.23	+	3.47	1.06e-05
regulation of system process (GO:0044057)	494	19	5.49	+	3.46	0.03
signal transduction (GO:0007165)	4861	185	54.01	+	3.43	1.93e-69
mitotic cell cycle process (GO:1903047)	635	24	7.05	+	3.4	0.00202
tissue development (GO:0009888)	1643	62	18.25	+	3.4	6.4e-14
chemical homeostasis (GO:0048878)	957	36	10.63	+	3.39	1.62e-06
cell differentiation (GO:0030154)	3462	130	38.46	+	3.38	2.58e-38
mitotic cell cycle (GO:0000278)	693	26	7.7	+	3.38	0.000709
cell cycle (GO:0007049)	1333	50	14.81	+	3.38	2.57e-10
cellular developmental process (GO:0048869)	3534	132	39.26	+	3.36	6.1e-39
protein metabolic process (GO:0019538)	4411	164	49.01	+	3.35	1.25e-54
single organism signaling (GO:0044700)	5250	194	58.33	+	3.33	8.8e-74
signaling (GO:0023052)	5254	194	58.37	+	3.32	1.01e-73
cell communication (GO:0007154)	5341	194	59.34	+	3.27	1.97e-72
regulation of ion transport (GO:0043269)	636	23	7.07	+	3.26	0.00772
regulation of proteolysis (GO:0030162)	803	29	8.92	+	3.25	0.00027
immune effector process (GO:0002252)	1003	36	11.14	+	3.23	5.66e-06
system development (GO:0048731)	4156	149	46.17	+	3.23	1.2e-44
cell cycle process (GO:0022402)	1006	36	11.18	+	3.22	6.12e-06
animal organ development (GO:0048513)	2961	105	32.9	+	3.19	4.56e-26
single organism reproductive process (GO:0044702)	1213	43	13.48	+	3.19	1.38e-07
cellular lipid metabolic process (GO:0044255)	960	34	10.67	+	3.19	2.5e-05
cell-cell signaling (GO:0007267)	1131	40	12.57	+	3.18	8.47e-07
regulation of biological quality (GO:0065008)	3487	123	38.74	+	3.17	1.54e-32
epithelial cell differentiation (GO:0030855)	653	23	7.25	+	3.17	0.012
immune system process (GO:0002376)	2512	88	27.91	+	3.15	5.16e-20
positive regulation of macromolecule biosynthetic process (GO:0010557)	1628	57	18.09	+	3.15	4.92e-11
response to stress (GO:0006950)	3263	113	36.25	+	3.12	5.18e-28
single-organism organelle organization (GO:1902589)	1303	45	14.48	+	3.11	1.01e-07
single-organism cellular localization (GO:1902580)	671	23	7.45	+	3.09	0.0188
cellular response to DNA damage stimulus (GO:0006974)	731	25	8.12	+	3.08	0.00691
positive regulation of cellular process (GO:0048522)	4808	164	53.42	+	3.07	3.26e-49
reproductive process (GO:0022414)	1351	46	15.01	+	3.06	9.17e-08
reproduction (GO:0000003)	1352	46	15.02	+	3.06	9.4e-08
homeostatic process (GO:0042592)	1443	49	16.03	+	3.06	1.85e-08
response to chemical (GO:0042221)	3897	132	43.3	+	3.05	3e-34
negative regulation of cellular process (GO:0048523)	4291	145	47.67	+	3.04	1.41e-39
organophosphate metabolic process (GO:0019637)	977	33	10.85	+	3.04	0.000136
multicellular organismal reproductive process (GO:0048609)	804	27	8.93	+	3.02	0.00346
positive regulation of cellular biosynthetic process (GO:0031328)	1761	59	19.56	+	3.02	9.86e-11
response to biotic stimulus (GO:0009607)	842	28	9.35	+	2.99	0.00252
multicellular organism reproduction (GO:0032504)	814	27	9.04	+	2.99	0.00438
positive regulation of gene expression (GO:0010628)	1720	57	19.11	+	2.98	4.99e-10
multicellular organism development (GO:0007275)	4745	157	52.72	+	2.98	6.94e-44
positive regulation of biosynthetic process (GO:0009891)	1791	59	19.9	+	2.97	2.05e-10
system process (GO:0003008)	1822	59	20.24	+	2.91	4.28e-10
response to other organism (GO:0051707)	806	26	8.95	+	2.9	0.012
response to cytokine (GO:0034097)	746	24	8.29	+	2.9	0.0328
response to external biotic stimulus (GO:0043207)	809	26	8.99	+	2.89	0.0129
cellular response to stimulus (GO:0051716)	6204	199	68.93	+	2.89	2.74e-66
negative regulation of cellular metabolic process (GO:0031324)	2405	77	26.72	+	2.88	2.17e-14
positive regulation of transcription from RNA polymerase II promoter (GO:0045944)	1064	34	11.82	+	2.88	0.000305
negative regulation of biological process (GO:0048519)	4778	152	53.08	+	2.86	2.34e-39
anatomical structure development (GO:0048856)	5073	161	56.36	+	2.86	2.62e-43
positive regulation of nucleobase-containing compound metabolic process (GO:0045935)	1684	53	18.71	+	2.83	3.43e-08
negative regulation of metabolic process (GO:0009892)	2688	84	29.86	+	2.81	1.32e-15
positive regulation of biological process (GO:0048518)	5400	168	59.99	+	2.8	1.82e-45
single-multicellular organism process (GO:0044707)	5539	169	61.54	+	2.75	1.01e-44
positive regulation of nucleic acid-templated transcription (GO:1903508)	1378	42	15.31	+	2.74	2.31e-05
positive regulation of transcription, DNA-templated (GO:0045893)	1378	42	15.31	+	2.74	2.31e-05
single-organism developmental process (GO:0044767)	5350	163	59.44	+	2.74	8.8e-42
positive regulation of RNA biosynthetic process (GO:1902680)	1379	42	15.32	+	2.74	2.35e-05
organonitrogen compound metabolic process (GO:1901564)	5458	166	60.64	+	2.74	4.45e-43
negative regulation of nitrogen compound metabolic process (GO:0051172)	2249	68	24.99	+	2.72	7.37e-11
developmental process (GO:0032502)	5436	163	60.39	+	2.7	8.07e-41
negative regulation of macromolecule metabolic process (GO:0010605)	2444	73	27.15	+	2.69	9.5e-12
positive regulation of RNA metabolic process (GO:0051254)	1429	42	15.88	+	2.65	6.56e-05
lipid metabolic process (GO:0006629)	1205	35	13.39	+	2.61	0.00185
defense response (GO:0006952)	1189	34	13.21	+	2.57	0.00401
secretion (GO:0046903)	1068	30	11.87	+	2.53	0.029
multi-organism process (GO:0051704)	2398	66	26.64	+	2.48	1.6e-08
regulation of macromolecule metabolic process (GO:0060255)	6010	164	66.77	+	2.46	1.29e-35
regulation of cellular metabolic process (GO:0031323)	6029	164	66.98	+	2.45	1.99e-35
cellular localization (GO:0051641)	2104	57	23.38	+	2.44	1.54e-06
regulation of primary metabolic process (GO:0080090)	5976	161	66.39	+	2.42	1.15e-33
regulation of nitrogen compound metabolic process (GO:0051171)	5811	156	64.56	+	2.42	1.47e-31
multicellular organismal process (GO:0032501)	6633	176	73.69	+	2.39	4.8e-39
response to stimulus (GO:0050896)	7844	206	87.15	+	2.36	4.89e-55
establishment of localization in cell (GO:0051649)	1647	43	18.3	+	2.35	0.00121
single-organism metabolic process (GO:0044710)	3572	93	39.69	+	2.34	1.09e-12
regulation of metabolic process (GO:0019222)	6533	169	72.58	+	2.33	1.93e-34
cellular component organization (GO:0016043)	5242	135	58.24	+	2.32	1.26e-22
immune response (GO:0006955)	1650	42	18.33	+	2.29	0.0034
vesicle-mediated transport (GO:0016192)	1748	44	19.42	+	2.27	0.00231
regulation of transcription from RNA polymerase II promoter (GO:0006357)	1908	48	21.2	+	2.26	0.000594
cellular component organization or biogenesis (GO:0071840)	5457	135	60.63	+	2.23	7.54e-21
cellular macromolecule metabolic process (GO:0044260)	6946	171	77.17	+	2.22	3.26e-32
single-organism transport (GO:0044765)	2521	62	28.01	+	2.21	9.26e-06
single-organism localization (GO:1902578)	2646	65	29.4	+	2.21	3.27e-06
cellular component assembly (GO:0022607)	2254	55	25.04	+	2.2	0.000143
regulation of macromolecule biosynthetic process (GO:0010556)	4169	94	46.32	+	2.03	5.74e-09
regulation of cellular macromolecule biosynthetic process (GO:2000112)	4063	91	45.14	+	2.02	2.56e-08
macromolecule metabolic process (GO:0043170)	7685	172	85.38	+	2.01	7.88e-27
regulation of cellular biosynthetic process (GO:0031326)	4362	96	48.46	+	1.98	1.19e-08
cellular component biogenesis (GO:0044085)	2508	55	27.86	+	1.97	0.00483
regulation of biosynthetic process (GO:0009889)	4432	97	49.24	+	1.97	1.17e-08
regulation of gene expression (GO:0010468)	4544	99	50.48	+	1.96	7.53e-09
localization (GO:0051179)	5375	117	59.72	+	1.96	7.39e-12
regulation of nucleobase-containing compound metabolic process (GO:0019219)	4141	90	46.01	+	1.96	1.99e-07
organelle organization (GO:0006996)	3097	66	34.41	+	1.92	0.000673
regulation of cellular process (GO:0050794)	10473	220	116.36	+	1.89	3.44e-46
regulation of transcription, DNA-templated (GO:0006355)	3627	75	40.3	+	1.86	0.000204
regulation of nucleic acid-templated transcription (GO:1903506)	3651	75	40.56	+	1.85	0.00027
regulation of RNA biosynthetic process (GO:2001141)	3659	75	40.65	+	1.84	0.000297
regulation of RNA metabolic process (GO:0051252)	3777	77	41.96	+	1.83	0.000223
cellular metabolic process (GO:0044237)	8936	182	99.28	+	1.83	1.88e-24
nitrogen compound metabolic process (GO:0006807)	8534	173	94.81	+	1.82	2.38e-21
primary metabolic process (GO:0044238)	9069	183	100.76	+	1.82	3.34e-24
single-organism cellular process (GO:0044763)	9841	196	109.33	+	1.79	3.67e-28
regulation of biological process (GO:0050789)	11142	221	123.79	+	1.79	8.06e-42
organic substance metabolic process (GO:0071704)	9416	184	104.61	+	1.76	1.64e-22
biological regulation (GO:0065007)	11745	226	130.49	+	1.73	2.38e-43
establishment of localization (GO:0051234)	4499	85	49.98	+	1.7	0.000962
metabolic process (GO:0008152)	9878	184	109.75	+	1.68	1.53e-19
transport (GO:0006810)	4368	81	48.53	+	1.67	0.00514
single-organism process (GO:0044699)	12686	221	140.94	+	1.57	3.03e-30
cellular process (GO:0009987)	14882	229	165.34	+	1.39	5.77e-25
biological_process (GO:0008150)	17272	233	191.89	+	1.21	1.94e-16

## Sheet: cluster8
GO biological process complete	Homo sapiens - REFLIST (20972)	upload_1 (87)	upload_1 (expected)	upload_1 (over/under)	upload_1 (fold Enrichment)	upload_1 (P-value)
regulation of postsynaptic cytosolic calcium ion concentration (GO:0099566)	3	3	0.01	+	> 100	0.00261
D-aspartate import (GO:0070779)	4	3	0.02	+	> 100	0.00617
D-aspartate transport (GO:0070777)	4	3	0.02	+	> 100	0.00617
exocytic insertion of neurotransmitter receptor to postsynaptic membrane (GO:0098967)	5	3	0.02	+	> 100	0.012
exocytic insertion of neurotransmitter receptor to plasma membrane (GO:0098881)	5	3	0.02	+	> 100	0.012
ionotropic glutamate receptor signaling pathway (GO:0035235)	26	15	0.11	+	> 100	5.16e-24
regulation of postsynaptic specialization membrane neurotransmitter receptor levels (GO:0099072)	7	4	0.03	+	> 100	0.000229
L-glutamate import (GO:0051938)	6	3	0.02	+	> 100	0.0207
D-amino acid transport (GO:0042940)	6	3	0.02	+	> 100	0.0207
regulation of synaptic vesicle priming (GO:0010807)	6	3	0.02	+	> 100	0.0207
adenylate cyclase-inhibiting G-protein coupled glutamate receptor signaling pathway (GO:0007196)	9	4	0.04	+	> 100	0.000623
glutamate receptor signaling pathway (GO:0007215)	45	20	0.19	+	> 100	7.53e-31
synaptic vesicle docking (GO:0016081)	8	3	0.03	+	90.4	0.0488
GDP metabolic process (GO:0046710)	14	5	0.06	+	86.09	3.97e-05
neurotransmitter uptake (GO:0001504)	12	4	0.05	+	80.35	0.00195
receptor localization to synapse (GO:0097120)	24	8	0.1	+	80.35	1.35e-09
G-protein coupled glutamate receptor signaling pathway (GO:0007216)	15	4	0.06	+	64.28	0.00472
neurotransmitter receptor transport (GO:0099637)	15	4	0.06	+	64.28	0.00472
protein transport within plasma membrane (GO:0099632)	15	4	0.06	+	64.28	0.00472
positive regulation of excitatory postsynaptic potential (GO:2000463)	23	6	0.1	+	62.88	6.91e-06
protein localization to synapse (GO:0035418)	27	7	0.11	+	62.5	2.66e-07
GMP metabolic process (GO:0046037)	20	5	0.08	+	60.26	0.000232
synaptic transmission, glutamatergic (GO:0035249)	21	5	0.09	+	57.39	0.000295
chemosensory behavior (GO:0007635)	17	4	0.07	+	56.72	0.00773
excitatory postsynaptic potential (GO:0060079)	71	16	0.29	+	54.32	2.39e-19
glutamate secretion (GO:0014047)	29	6	0.12	+	49.87	2.72e-05
chemical synaptic transmission, postsynaptic (GO:0099565)	78	16	0.32	+	49.45	1.05e-18
gamma-aminobutyric acid signaling pathway (GO:0007214)	25	5	0.1	+	48.21	0.000696
regulation of synaptic vesicle exocytosis (GO:2000300)	25	5	0.1	+	48.21	0.000696
regulation of long-term neuronal synaptic plasticity (GO:0048169)	23	4	0.1	+	41.92	0.0254
modulation of excitatory postsynaptic potential (GO:0098815)	35	6	0.15	+	41.32	8.25e-05
regulation of synaptic vesicle transport (GO:1902803)	35	6	0.15	+	41.32	8.25e-05
regulation of postsynaptic membrane potential (GO:0060078)	102	17	0.42	+	40.18	1.45e-18
protein transport within lipid bilayer (GO:0032594)	24	4	0.1	+	40.18	0.03
intraspecies interaction between organisms (GO:0051703)	49	8	0.2	+	39.36	3.74e-07
social behavior (GO:0035176)	49	8	0.2	+	39.36	3.74e-07
receptor clustering (GO:0043113)	43	7	0.18	+	39.24	6.55e-06
neuromuscular junction development (GO:0007528)	37	6	0.15	+	39.09	0.000114
regulation of neuronal synaptic plasticity (GO:0048168)	50	8	0.21	+	38.57	4.38e-07
regulation of synaptic vesicle cycle (GO:0098693)	38	6	0.16	+	38.06	0.000134
regulation of neurotransmitter secretion (GO:0046928)	53	8	0.22	+	36.39	6.91e-07
startle response (GO:0001964)	27	4	0.11	+	35.71	0.0477
regulation of synaptic transmission, glutamatergic (GO:0051966)	59	8	0.24	+	32.69	1.6e-06
regulation of glutamate receptor signaling pathway (GO:1900449)	37	5	0.15	+	32.58	0.00475
regulation of neurotransmitter receptor activity (GO:0099601)	38	5	0.16	+	31.72	0.00542
positive regulation of synaptic transmission (GO:0050806)	117	15	0.49	+	30.9	2.42e-14
membrane depolarization (GO:0051899)	64	8	0.27	+	30.13	3.01e-06
multi-organism behavior (GO:0051705)	64	8	0.27	+	30.13	3.01e-06
regulation of neurotransmitter transport (GO:0051588)	64	8	0.27	+	30.13	3.01e-06
neuron-neuron synaptic transmission (GO:0007270)	57	7	0.24	+	29.6	4.49e-05
localization within membrane (GO:0051668)	90	11	0.37	+	29.46	1.6e-09
long-term synaptic potentiation (GO:0060291)	41	5	0.17	+	29.4	0.00784
membrane depolarization during action potential (GO:0086010)	42	5	0.17	+	28.7	0.00882
chemical synaptic transmission (GO:0007268)	411	47	1.7	+	27.57	2.12e-52
anterograde trans-synaptic signaling (GO:0098916)	411	47	1.7	+	27.57	2.12e-52
negative regulation of cAMP metabolic process (GO:0030815)	44	5	0.18	+	27.39	0.0111
trans-synaptic signaling (GO:0099537)	418	47	1.73	+	27.1	4.62e-52
synaptic signaling (GO:0099536)	418	47	1.73	+	27.1	4.62e-52
neuromuscular process controlling balance (GO:0050885)	54	6	0.22	+	26.78	0.00105
modulation of synaptic transmission (GO:0050804)	300	33	1.24	+	26.52	5.67e-34
negative regulation of synaptic transmission (GO:0050805)	64	7	0.27	+	26.37	9.88e-05
synaptic vesicle exocytosis (GO:0016079)	64	7	0.27	+	26.37	9.88e-05
negative regulation of cyclic nucleotide metabolic process (GO:0030800)	46	5	0.19	+	26.2	0.0137
negative regulation of endocytosis (GO:0045806)	46	5	0.19	+	26.2	0.0137
calcium ion regulated exocytosis (GO:0017156)	74	8	0.31	+	26.06	9.31e-06
regulation of synaptic plasticity (GO:0048167)	148	16	0.61	+	26.06	2.37e-14
adenylate cyclase-inhibiting G-protein coupled receptor signaling pathway (GO:0007193)	75	8	0.31	+	25.71	1.03e-05
guanosine-containing compound metabolic process (GO:1901068)	47	5	0.19	+	25.64	0.0152
presynaptic process involved in chemical synaptic transmission (GO:0099531)	109	11	0.45	+	24.33	1.24e-08
neuromuscular process (GO:0050905)	103	10	0.43	+	23.4	1.97e-07
regulation of cation channel activity (GO:2001257)	134	13	0.56	+	23.39	1.66e-10
purine ribonucleoside diphosphate metabolic process (GO:0009179)	63	6	0.26	+	22.96	0.00256
purine nucleoside diphosphate metabolic process (GO:0009135)	63	6	0.26	+	22.96	0.00256
cardiac conduction (GO:0061337)	86	8	0.36	+	22.42	2.97e-05
synaptic vesicle cycle (GO:0099504)	97	9	0.4	+	22.37	3.05e-06
regulation of calcium ion-dependent exocytosis (GO:0017158)	65	6	0.27	+	22.25	0.00307
ribonucleoside diphosphate metabolic process (GO:0009185)	65	6	0.27	+	22.25	0.00307
negative regulation of purine nucleotide metabolic process (GO:1900543)	66	6	0.27	+	21.91	0.00335
acid secretion (GO:0046717)	77	7	0.32	+	21.91	0.000345
memory (GO:0007613)	100	9	0.41	+	21.7	3.97e-06
negative regulation of nucleotide metabolic process (GO:0045980)	67	6	0.28	+	21.59	0.00365
neurotransmitter secretion (GO:0007269)	104	9	0.43	+	20.86	5.58e-06
signal release from synapse (GO:0099643)	104	9	0.43	+	20.86	5.58e-06
dicarboxylic acid transport (GO:0006835)	70	6	0.29	+	20.66	0.0047
regulation of membrane potential (GO:0042391)	384	32	1.59	+	20.09	5.1e-29
neurotransmitter transport (GO:0006836)	145	12	0.6	+	19.95	1.11e-08
synaptic vesicle transport (GO:0048489)	109	9	0.45	+	19.9	8.37e-06
establishment of synaptic vesicle localization (GO:0097480)	109	9	0.45	+	19.9	8.37e-06
learning (GO:0007612)	134	11	0.56	+	19.79	1.1e-07
vesicle-mediated transport in synapse (GO:0099003)	110	9	0.46	+	19.72	9.05e-06
regulation of neurotransmitter levels (GO:0001505)	184	15	0.76	+	19.65	1.73e-11
synaptic vesicle localization (GO:0097479)	112	9	0.46	+	19.37	1.06e-05
regulation of calcium ion transmembrane transporter activity (GO:1901019)	79	6	0.33	+	18.31	0.00944
synapse organization (GO:0050808)	167	12	0.69	+	17.32	5.64e-08
multicellular organismal signaling (GO:0035637)	126	9	0.52	+	17.22	2.91e-05
nucleoside diphosphate metabolic process (GO:0009132)	84	6	0.35	+	17.22	0.0134
learning or memory (GO:0007611)	227	16	0.94	+	16.99	1.73e-11
regulation of ion transmembrane transporter activity (GO:0032412)	202	14	0.84	+	16.71	1.41e-09
dendrite development (GO:0016358)	88	6	0.37	+	16.44	0.0175
regulation of transporter activity (GO:0032409)	221	15	0.92	+	16.36	2.4e-10
regulation of transmembrane transporter activity (GO:0022898)	208	14	0.86	+	16.23	2.08e-09
regulation of cyclase activity (GO:0031279)	91	6	0.38	+	15.89	0.0212
adenylate cyclase-modulating G-protein coupled receptor signaling pathway (GO:0007188)	152	10	0.63	+	15.86	8.18e-06
regulation of regulated secretory pathway (GO:1903305)	109	7	0.45	+	15.48	0.00353
regulation of calcium ion transmembrane transport (GO:1903169)	129	8	0.54	+	14.95	0.00066
G-protein coupled receptor signaling pathway, coupled to cyclic nucleotide second messenger (GO:0007187)	179	11	0.74	+	14.81	2.3e-06
cognition (GO:0050890)	261	16	1.08	+	14.78	1.44e-10
regulation of exocytosis (GO:0017157)	164	10	0.68	+	14.7	1.68e-05
regulation of calcium ion transport (GO:0051924)	214	13	0.89	+	14.64	5.59e-08
amino acid transport (GO:0006865)	116	7	0.48	+	14.55	0.00534
calcium ion transmembrane transport (GO:0070588)	184	11	0.76	+	14.41	3.06e-06
regulation of cation transmembrane transport (GO:1904062)	268	16	1.11	+	14.39	2.16e-10
locomotory behavior (GO:0007626)	193	11	0.8	+	13.74	5.02e-06
response to ammonium ion (GO:0060359)	125	7	0.52	+	13.5	0.00874
adult behavior (GO:0030534)	145	8	0.6	+	13.3	0.00159
regulation of heart contraction (GO:0008016)	227	12	0.94	+	12.74	1.84e-06
single-organism behavior (GO:0044708)	399	21	1.66	+	12.69	1.41e-13
signal release (GO:0023061)	172	9	0.71	+	12.61	0.000411
regulation of ion transmembrane transport (GO:0034765)	444	23	1.84	+	12.49	4.57e-15
regulation of cAMP metabolic process (GO:0030814)	137	7	0.57	+	12.32	0.016
calcium ion transport (GO:0006816)	237	12	0.98	+	12.21	2.98e-06
regulation of transmembrane transport (GO:0034762)	459	23	1.9	+	12.08	9.39e-15
establishment of vesicle localization (GO:0051650)	224	11	0.93	+	11.84	2.33e-05
regulation of receptor activity (GO:0010469)	150	7	0.62	+	11.25	0.0288
vesicle localization (GO:0051648)	236	11	0.98	+	11.24	3.97e-05
cell-cell signaling (GO:0007267)	1131	52	4.69	+	11.08	3.64e-39
regulation of neuron apoptotic process (GO:0043523)	200	9	0.83	+	10.85	0.00145
regulation of metal ion transport (GO:0010959)	336	15	1.39	+	10.76	8.86e-08
cell surface receptor signaling pathway involved in cell-cell signaling (GO:1905114)	426	19	1.77	+	10.75	1.11e-10
behavior (GO:0007610)	545	24	2.26	+	10.62	2.67e-14
regulation of ion transport (GO:0043269)	636	28	2.64	+	10.61	2.27e-17
regulation of blood circulation (GO:1903522)	274	12	1.14	+	10.56	1.5e-05
regulation of cyclic nucleotide metabolic process (GO:0030799)	162	7	0.67	+	10.42	0.0474
divalent metal ion transport (GO:0070838)	284	12	1.18	+	10.19	2.24e-05
divalent inorganic cation transport (GO:0072511)	288	12	1.19	+	10.04	2.61e-05
regulation of peptide hormone secretion (GO:0090276)	204	8	0.85	+	9.45	0.0201
regulation of endocytosis (GO:0030100)	212	8	0.88	+	9.1	0.0266
plasma membrane organization (GO:0007009)	215	8	0.89	+	8.97	0.0295
regulation of purine nucleotide metabolic process (GO:1900542)	217	8	0.9	+	8.89	0.0315
ion transmembrane transport (GO:0034220)	878	32	3.64	+	8.79	4.36e-18
regulation of nucleotide metabolic process (GO:0006140)	224	8	0.93	+	8.61	0.0397
regulation of neuron death (GO:1901214)	281	10	1.17	+	8.58	0.00248
positive regulation of ion transport (GO:0043270)	227	8	0.94	+	8.5	0.0437
regulation of vesicle-mediated transport (GO:0060627)	458	16	1.9	+	8.42	6.19e-07
protein localization to membrane (GO:0072657)	401	14	1.66	+	8.42	1.08e-05
establishment of organelle localization (GO:0051656)	387	13	1.61	+	8.1	6.99e-05
regulation of cytosolic calcium ion concentration (GO:0051480)	273	9	1.13	+	7.95	0.0187
regulation of secretion by cell (GO:1903530)	638	21	2.65	+	7.93	1.3e-09
cell projection morphogenesis (GO:0048858)	441	14	1.83	+	7.65	3.59e-05
cell morphogenesis involved in neuron differentiation (GO:0048667)	391	12	1.62	+	7.4	0.000726
regulation of system process (GO:0044057)	494	15	2.05	+	7.32	1.72e-05
cell part morphogenesis (GO:0032990)	462	14	1.92	+	7.3	6.42e-05
regulation of secretion (GO:0051046)	698	21	2.9	+	7.25	7.11e-09
neuron projection morphogenesis (GO:0048812)	433	13	1.8	+	7.24	0.000258
MAPK cascade (GO:0000165)	369	11	1.53	+	7.19	0.00348
plasma membrane bounded cell projection morphogenesis (GO:0120039)	437	13	1.81	+	7.17	0.000287
cellular calcium ion homeostasis (GO:0006874)	373	11	1.55	+	7.11	0.00386
calcium ion homeostasis (GO:0055074)	385	11	1.6	+	6.89	0.00526
organelle localization (GO:0051640)	456	13	1.89	+	6.87	0.000469
ion transport (GO:0006811)	1302	37	5.4	+	6.85	4.16e-18
cellular divalent inorganic cation homeostasis (GO:0072503)	392	11	1.63	+	6.76	0.00626
divalent inorganic cation homeostasis (GO:0072507)	412	11	1.71	+	6.44	0.0101
neuron projection development (GO:0031175)	602	16	2.5	+	6.41	3.08e-05
signal transduction by protein phosphorylation (GO:0023014)	415	11	1.72	+	6.39	0.0109
transmembrane transport (GO:0055085)	1215	32	5.04	+	6.35	5.81e-14
single-organism intracellular transport (GO:1902582)	532	14	2.21	+	6.34	0.000368
single-organism cellular localization (GO:1902580)	671	17	2.78	+	6.11	1.91e-05
actin filament-based process (GO:0030029)	482	12	2	+	6	0.00661
regulation of transport (GO:0051049)	1858	46	7.71	+	5.97	9.02e-22
cation transmembrane transport (GO:0098655)	608	15	2.52	+	5.95	0.000266
cell morphogenesis (GO:0000902)	611	15	2.53	+	5.92	0.000284
cell morphogenesis involved in differentiation (GO:0000904)	490	12	2.03	+	5.9	0.00784
neurological system process (GO:0050877)	1253	30	5.2	+	5.77	1.09e-11
negative regulation of transport (GO:0051051)	467	11	1.94	+	5.68	0.0334
single-organism membrane organization (GO:0044802)	644	15	2.67	+	5.61	0.000561
cellular metal ion homeostasis (GO:0006875)	475	11	1.97	+	5.58	0.0392
neuron development (GO:0048666)	742	17	3.08	+	5.52	8.38e-05
inorganic cation transmembrane transport (GO:0098662)	538	12	2.23	+	5.38	0.0205
positive regulation of apoptotic process (GO:0043065)	591	13	2.45	+	5.3	0.00873
positive regulation of programmed cell death (GO:0043068)	597	13	2.48	+	5.25	0.00975
regulation of cellular localization (GO:0060341)	875	19	3.63	+	5.23	2.35e-05
regulation of plasma membrane bounded cell projection organization (GO:0120035)	555	12	2.3	+	5.21	0.0281
cellular component morphogenesis (GO:0032989)	701	15	2.91	+	5.16	0.00166
metal ion transport (GO:0030001)	609	13	2.53	+	5.15	0.0121
regulation of cell projection organization (GO:0031344)	564	12	2.34	+	5.13	0.0331
cellular ion homeostasis (GO:0006873)	574	12	2.38	+	5.04	0.0395
positive regulation of cell death (GO:0010942)	632	13	2.62	+	4.96	0.0182
cation transport (GO:0006812)	830	17	3.44	+	4.94	0.000424
neuron differentiation (GO:0030182)	931	19	3.86	+	4.92	6.38e-05
positive regulation of GTPase activity (GO:0043547)	660	13	2.74	+	4.75	0.0291
cellular chemical homeostasis (GO:0055082)	661	13	2.74	+	4.74	0.0296
generation of neurons (GO:0048699)	1394	27	5.78	+	4.67	6.1e-08
system process (GO:0003008)	1822	35	7.56	+	4.63	1.6e-11
regulation of nervous system development (GO:0051960)	782	15	3.24	+	4.62	0.00655
regulation of localization (GO:0032879)	2553	48	10.59	+	4.53	6.32e-18
neurogenesis (GO:0022008)	1492	28	6.19	+	4.52	4.66e-08
regulation of neurogenesis (GO:0050767)	693	13	2.87	+	4.52	0.0492
nervous system development (GO:0007399)	2205	41	9.15	+	4.48	5.25e-14
positive regulation of cell communication (GO:0010647)	1570	29	6.51	+	4.45	2.52e-08
positive regulation of signaling (GO:0023056)	1578	29	6.55	+	4.43	2.86e-08
cellular homeostasis (GO:0019725)	775	14	3.22	+	4.35	0.0319
positive regulation of transport (GO:0051050)	942	17	3.91	+	4.35	0.00253
cell projection organization (GO:0030030)	1024	18	4.25	+	4.24	0.00157
protein phosphorylation (GO:0006468)	970	17	4.02	+	4.22	0.0038
membrane organization (GO:0061024)	982	17	4.07	+	4.17	0.00451
central nervous system development (GO:0007417)	885	15	3.67	+	4.09	0.0298
regulation of biological quality (GO:0065008)	3487	59	14.47	+	4.08	3.06e-22
positive regulation of hydrolase activity (GO:0051345)	954	16	3.96	+	4.04	0.0154
intracellular signal transduction (GO:0035556)	1556	26	6.45	+	4.03	4.12e-06
response to nitrogen compound (GO:1901698)	981	16	4.07	+	3.93	0.0221
plasma membrane bounded cell projection organization (GO:0120036)	994	16	4.12	+	3.88	0.0261
secretion (GO:0046903)	1068	17	4.43	+	3.84	0.0142
regulation of cell communication (GO:0010646)	3086	49	12.8	+	3.83	2.54e-15
cell surface receptor signaling pathway (GO:0007166)	2217	35	9.2	+	3.81	5.42e-09
cellular protein localization (GO:0034613)	1331	21	5.52	+	3.8	0.000758
cellular macromolecule localization (GO:0070727)	1341	21	5.56	+	3.77	0.000859
regulation of signaling (GO:0023051)	3139	49	13.02	+	3.76	5.23e-15
cellular localization (GO:0051641)	2104	32	8.73	+	3.67	2.17e-07
phosphorylation (GO:0016310)	1287	19	5.34	+	3.56	0.00957
establishment of localization in cell (GO:0051649)	1647	24	6.83	+	3.51	0.000323
signaling (GO:0023052)	5254	75	21.8	+	3.44	4.09e-29
response to oxygen-containing compound (GO:1901700)	1410	20	5.85	+	3.42	0.00876
single organism signaling (GO:0044700)	5250	74	21.78	+	3.4	6.74e-28
positive regulation of molecular function (GO:0044093)	1916	27	7.95	+	3.4	6.97e-05
cell communication (GO:0007154)	5341	74	22.16	+	3.34	2.23e-27
vesicle-mediated transport (GO:0016192)	1748	24	7.25	+	3.31	0.000987
regulation of hydrolase activity (GO:0051336)	1386	19	5.75	+	3.3	0.0284
cell development (GO:0048468)	1465	20	6.08	+	3.29	0.0158
positive regulation of catalytic activity (GO:0043085)	1612	22	6.69	+	3.29	0.00425
regulation of molecular function (GO:0065009)	3032	41	12.58	+	3.26	3.31e-09
regulation of apoptotic process (GO:0042981)	1423	19	5.9	+	3.22	0.0416
regulation of programmed cell death (GO:0043067)	1437	19	5.96	+	3.19	0.0478
transport (GO:0006810)	4368	57	18.12	+	3.15	2.54e-15
protein localization (GO:0008104)	1920	25	7.96	+	3.14	0.00137
regulation of cell death (GO:0010941)	1537	20	6.38	+	3.14	0.0327
regulation of cellular component organization (GO:0051128)	2321	30	9.63	+	3.12	5.63e-05
regulation of phosphate metabolic process (GO:0019220)	1633	21	6.77	+	3.1	0.0213
single-organism localization (GO:1902578)	2646	34	10.98	+	3.1	3.85e-06
regulation of phosphorus metabolic process (GO:0051174)	1647	21	6.83	+	3.07	0.0243
establishment of localization (GO:0051234)	4499	57	18.66	+	3.05	1.08e-14
response to external stimulus (GO:0009605)	1808	22	7.5	+	2.93	0.0285
phosphate-containing compound metabolic process (GO:0006796)	2092	25	8.68	+	2.88	0.00689
regulation of multicellular organismal process (GO:0051239)	2685	32	11.14	+	2.87	0.000102
single-organism transport (GO:0044765)	2521	30	10.46	+	2.87	0.000374
anatomical structure morphogenesis (GO:0009653)	1952	23	8.1	+	2.84	0.0276
regulation of catalytic activity (GO:0050790)	2447	28	10.15	+	2.76	0.00286
phosphorus metabolic process (GO:0006793)	2185	25	9.06	+	2.76	0.0153
localization (GO:0051179)	5375	61	22.3	+	2.74	3.97e-14
macromolecule localization (GO:0033036)	2214	25	9.18	+	2.72	0.0195
signal transduction (GO:0007165)	4861	54	20.17	+	2.68	9.38e-11
system development (GO:0048731)	4156	43	17.24	+	2.49	5.26e-06
single-multicellular organism process (GO:0044707)	5539	56	22.98	+	2.44	1.18e-09
cellular response to stimulus (GO:0051716)	6204	57	25.74	+	2.21	4.03e-08
positive regulation of biological process (GO:0048518)	5400	49	22.4	+	2.19	1.24e-05
multicellular organism development (GO:0007275)	4745	43	19.68	+	2.18	0.000347
multicellular organismal process (GO:0032501)	6633	60	27.52	+	2.18	8.7e-09
regulation of response to stimulus (GO:0048583)	3761	34	15.6	+	2.18	0.025
cellular component organization (GO:0016043)	5242	47	21.75	+	2.16	5.89e-05
positive regulation of cellular process (GO:0048522)	4808	43	19.95	+	2.16	0.000519
anatomical structure development (GO:0048856)	5073	44	21.04	+	2.09	0.000812
cellular component organization or biogenesis (GO:0071840)	5457	47	22.64	+	2.08	0.000229
response to stimulus (GO:0050896)	7844	67	32.54	+	2.06	5.04e-10
single-organism cellular process (GO:0044763)	9841	83	40.82	+	2.03	8.33e-19
single-organism developmental process (GO:0044767)	5350	45	22.19	+	2.03	0.00131
developmental process (GO:0032502)	5436	45	22.55	+	2	0.00215
regulation of biological process (GO:0050789)	11142	83	46.22	+	1.8	1.53e-14
regulation of cellular process (GO:0050794)	10473	77	43.45	+	1.77	2.31e-10
biological regulation (GO:0065007)	11745	84	48.72	+	1.72	5.68e-14
single-organism process (GO:0044699)	12686	86	52.63	+	1.63	4.99e-14
cellular process (GO:0009987)	14882	86	61.74	+	1.39	3.4e-08
biological_process (GO:0008150)	17272	87	71.65	+	1.21	0.000394

## Sheet: cluster9
GO biological process complete	Homo sapiens - REFLIST (20972)	upload_1 (18)	upload_1 (expected)	upload_1 (over/under)	upload_1 (fold Enrichment)	upload_1 (P-value)
gamma-aminobutyric acid receptor clustering (GO:0097112)	3	2	0	+	> 100	0.0265
cellular response to histamine (GO:0071420)	8	4	0.01	+	> 100	5.48e-07
inhibitory postsynaptic potential (GO:0060080)	7	3	0.01	+	> 100	0.000257
synaptic transmission, GABAergic (GO:0051932)	7	3	0.01	+	> 100	0.000257
response to histamine (GO:0034776)	11	4	0.01	+	> 100	1.96e-06
gamma-aminobutyric acid signaling pathway (GO:0007214)	25	9	0.02	+	> 100	1.99e-18
acetylcholine receptor signaling pathway (GO:0095500)	22	3	0.02	+	> 100	0.00791
cellular response to acetylcholine (GO:1905145)	22	3	0.02	+	> 100	0.00791
response to acetylcholine (GO:1905144)	22	3	0.02	+	> 100	0.00791
signal transduction involved in cellular response to ammonium ion (GO:1903831)	22	3	0.02	+	> 100	0.00791
chloride transmembrane transport (GO:1902476)	92	12	0.08	+	> 100	7.81e-21
chloride transport (GO:0006821)	99	12	0.08	+	> 100	1.88e-20
innervation (GO:0060384)	25	3	0.02	+	> 100	0.0116
cellular response to ammonium ion (GO:0071242)	60	7	0.05	+	> 100	4.12e-10
chemical synaptic transmission, postsynaptic (GO:0099565)	78	8	0.07	+	> 100	1.32e-11
excitatory postsynaptic potential (GO:0060079)	71	7	0.06	+	> 100	1.33e-09
inorganic anion transmembrane transport (GO:0098661)	123	12	0.11	+	> 100	2.53e-19
regulation of postsynaptic membrane potential (GO:0060078)	102	9	0.09	+	> 100	6.04e-13
neuron-neuron synaptic transmission (GO:0007270)	57	5	0.05	+	> 100	1.05e-05
inorganic anion transport (GO:0015698)	160	12	0.14	+	87.38	5.88e-18
response to ammonium ion (GO:0060359)	125	8	0.11	+	74.57	5.61e-10
nerve development (GO:0021675)	73	4	0.06	+	63.84	0.00367
anion transmembrane transport (GO:0098656)	257	12	0.22	+	54.4	1.69e-15
adult behavior (GO:0030534)	145	5	0.12	+	40.18	0.00107
chemical synaptic transmission (GO:0007268)	411	13	0.35	+	36.85	4.17e-15
anterograde trans-synaptic signaling (GO:0098916)	411	13	0.35	+	36.85	4.17e-15
trans-synaptic signaling (GO:0099537)	418	13	0.36	+	36.24	5.19e-15
synaptic signaling (GO:0099536)	418	13	0.36	+	36.24	5.19e-15
regulation of membrane potential (GO:0042391)	384	9	0.33	+	27.31	8.23e-08
anion transport (GO:0006820)	527	12	0.45	+	26.53	8.68e-12
inorganic ion transmembrane transport (GO:0098660)	636	13	0.55	+	23.82	1.16e-12
cell surface receptor signaling pathway involved in cell-cell signaling (GO:1905114)	426	8	0.37	+	21.88	8.98e-06
ion transmembrane transport (GO:0034220)	878	16	0.75	+	21.23	1.07e-16
single-organism behavior (GO:0044708)	399	7	0.34	+	20.44	0.000203
cellular response to nitrogen compound (GO:1901699)	558	8	0.48	+	16.7	7.35e-05
transmembrane transport (GO:0055085)	1215	16	1.04	+	15.34	1.87e-14
ion transport (GO:0006811)	1302	17	1.12	+	15.21	4.35e-16
behavior (GO:0007610)	545	7	0.47	+	14.96	0.00168
response to organonitrogen compound (GO:0010243)	880	11	0.76	+	14.56	1.46e-07
cell-cell signaling (GO:0007267)	1131	13	0.97	+	13.39	1.84e-09
response to nitrogen compound (GO:1901698)	981	11	0.84	+	13.06	4.67e-07
G-protein coupled receptor signaling pathway (GO:0007186)	1192	12	1.02	+	11.73	1.3e-07
response to organic cyclic compound (GO:0014070)	885	8	0.76	+	10.53	0.00255
sensory perception (GO:0007600)	935	8	0.8	+	9.97	0.00387
neurological system process (GO:0050877)	1253	8	1.08	+	7.44	0.035
response to organic substance (GO:0010033)	2612	11	2.24	+	4.91	0.013
transport (GO:0006810)	4368	17	3.75	+	4.53	3.21e-07
establishment of localization (GO:0051234)	4499	17	3.86	+	4.4	5.26e-07
signal transduction (GO:0007165)	4861	17	4.17	+	4.07	1.92e-06
localization (GO:0051179)	5375	18	4.61	+	3.9	1.93e-07
single organism signaling (GO:0044700)	5250	17	4.51	+	3.77	6.95e-06
signaling (GO:0023052)	5254	17	4.51	+	3.77	7.04e-06
cell communication (GO:0007154)	5341	17	4.58	+	3.71	9.26e-06
cellular response to stimulus (GO:0051716)	6204	17	5.32	+	3.19	0.000112
response to stimulus (GO:0050896)	7844	18	6.73	+	2.67	0.000174

## Sheet: cluster11
GO biological process complete	Homo sapiens - REFLIST (20972)	upload_1 (6)	upload_1 (expected)	upload_1 (over/under)	upload_1 (fold Enrichment)	upload_1 (P-value)
catecholamine uptake involved in synaptic transmission (GO:0051934)	5	2	0	+	> 100	0.00724
dopamine uptake (GO:0090494)	5	2	0	+	> 100	0.00724
catecholamine uptake (GO:0090493)	5	2	0	+	> 100	0.00724
dopamine uptake involved in synaptic transmission (GO:0051583)	5	2	0	+	> 100	0.00724
neurotransmitter reuptake (GO:0098810)	6	2	0	+	> 100	0.0104
gamma-aminobutyric acid transport (GO:0015812)	9	2	0	+	> 100	0.0234
dopamine transport (GO:0015872)	11	2	0	+	> 100	0.035
neurotransmitter uptake (GO:0001504)	12	2	0	+	> 100	0.0416
neuron-neuron synaptic transmission (GO:0007270)	57	3	0.02	+	> 100	0.00339
neurotransmitter transport (GO:0006836)	145	6	0.04	+	> 100	9.28e-10
amino acid transport (GO:0006865)	116	4	0.03	+	> 100	0.000118
presynaptic process involved in chemical synaptic transmission (GO:0099531)	109	3	0.03	+	96.2	0.0236
carboxylic acid transport (GO:0046942)	264	4	0.08	+	52.96	0.00313
organic acid transport (GO:0015849)	272	4	0.08	+	51.4	0.00353
organic anion transport (GO:0015711)	405	4	0.12	+	34.52	0.0172
chemical synaptic transmission (GO:0007268)	411	4	0.12	+	34.02	0.0182
anterograde trans-synaptic signaling (GO:0098916)	411	4	0.12	+	34.02	0.0182
trans-synaptic signaling (GO:0099537)	418	4	0.12	+	33.45	0.0195
synaptic signaling (GO:0099536)	418	4	0.12	+	33.45	0.0195
anion transport (GO:0006820)	527	4	0.15	+	26.53	0.0488
transmembrane transport (GO:0055085)	1215	6	0.35	+	17.26	0.000321
ion transport (GO:0006811)	1302	6	0.37	+	16.11	0.000486
nitrogen compound transport (GO:0071705)	1692	6	0.48	+	12.39	0.00234
organic substance transport (GO:0071702)	2048	6	0.59	+	10.24	0.00736
single-organism transport (GO:0044765)	2521	6	0.72	+	8.32	0.0256
single-organism localization (GO:1902578)	2646	6	0.76	+	7.93	0.0343

[truncated: 11 more sheets: cluster12, cluster13, cluster14, cluster15, cluster16, cluster17, cluster18, cluster25, cluster29, cluster30, cluster32]
